# Supplementary material for: Hypothalamic and amygdalar cell lines differ markedly in mitochondrial rather than nuclear encoded gene expression
Source: BMC Genomics. 2013 Jun 21;14:413. doi: 10.1186/1471-2164-14-413 (PMC3701563; doi:10.1186/1471-2164-14-413)
Supplement: Additional file 1: Table S1 — List of select biological processes with an EASE score of < 0.05 and their corresponding genes. [file 1471-2164-14-413-S1.xls]

## Sheet: Sheet1
Table S1. List of select biological processes with a EASE score of < 0.05 and their corresponding genes.
Cetegory	Gene Symbol	Name	AR-5/IVB	EASE Score
Transcription	Pax6	paired box 6	42.6956	0.00065
	SOX11	SRY (sex determining region Y)-box 11	31.3048
	FOS	FBJ osteosarcoma oncogene	10.2469
	EBF1	early B-cell factor 1	7.66075
	ITGB3BP	integrin beta 3 binding protein (beta3-endonexin)	6.96172
	LIN54	lin-54 homolog (C. elegans)	6.95698
	Snapc3	small nuclear RNA activating complex, polypeptide 3	6.42506
	PSIP1	PC4 and SFRS1 interacting protein 1	6.14687
	Lrrfip1	leucine rich repeat (in FLII) interacting protein 1	4.97828
	tfdp2	transcription factor Dp-2 (E2F dimerization partner 2)	4.97289
	taf9b	TAF9B RNA polymerase II, TATA box binding protein (TBP)-associated factor	4.91765
	MED13	mediator complex subunit 13	4.77013
	klf2	Kruppel-like factor 2 (lung)	4.60141
	Hdac1	histone deacetylase 1	4.3087
	bhlhe40	basic helix-loop-helix family, member e40	4.08043
	PRIM2	primase, DNA, polypeptide 2	4.06294
	Xbp1	X-box binding protein 1	3.93247
	Med14	mediator complex subunit 14	3.78602
	bmpr2	bone morphogenetic protein receptor, type II (serine/threonine kinase)	3.77211
	TAF1	TAF1 RNA polymerase II, TATA box binding protein (TBP)-associated factor	3.6937
	IKBKAP	inhibitor of kappa light polypeptide gene enhancer in B-cells, kinase complex-associated protein	3.68158
	ELL3	elongation factor RNA polymerase II-like 3	3.55391
	SP110	SP110 nuclear body protein	3.5476
	ZHX2	zinc fingers and homeoboxes 2	3.42992
	purb	purine rich element binding protein B	3.39102
	maf	v-maf musculoaponeurotic fibrosarcoma oncogene homolog (avian)	3.34987
	BZW1	basic leucine zipper and W2 domains 1	3.11478
	STAT4	signal transducer and activator of transcription 4	3.07157
	REST	RE1-silencing transcription factor	2.97518
	HNRPDL	heterogeneous nuclear ribonucleoprotein D-like	2.9471
	ccnc	cyclin C	2.90064
	Egr1	early growth response 1	2.89803
	Zfp819	zinc finger protein 819	2.85393
	NFIB	nuclear factor I/B	2.82432
	NCOR1	nuclear receptor co-repressor 1	2.81947
	UHRF1	ubiquitin-like with PHD and ring finger domains 1	2.80376
	Polr1c	polymerase (RNA) I polypeptide C	2.78689
	IRF7	interferon regulatory factor 7	2.78372
	Hes6	hairy and enhancer of split 6 (Drosophila)	2.71407
	RQCD1	rcd1 (required for cell differentiation) homolog 1 (S. pombe)	2.66905
	POLR2B	polymerase (RNA) II (DNA directed) polypeptide B	2.66247
	Zfp61	zinc finger protein 61	2.65778
	khsrp	KH-type splicing regulatory protein	2.64056
	Tceal1	transcription elongation factor A (SII)-like 1	2.61637
	CAND2	cullin-associated and neddylation-dissociated 2	2.61334
	TCEA1	transcription elongation factor A 1 isoform 2	2.57797
	Rnf4	ring finger protein 4	2.56585
	LITAF	lipopolysaccharide-induced TNF factor	2.56404
	MED28	mediator complex subunit 28	2.53766
	TCF4	transcription factor 4	2.52217
	taf13	TAF13 RNA polymerase II, TATA box binding protein (TBP)-associated factor	2.51956
	POLR1E	polymerase (RNA) I polypeptide E	2.50815
	Zfp26	zinc finger protein 26	2.42309
	PQBP1	polyglutamine binding protein 1	2.39654
	Zfp367	zinc finger protein 367	2.38387
	Tada1l	transcriptional adaptor 1 (HFI1 homolog, yeast) like	2.32057
	pnrc2	proline-rich nuclear receptor coactivator 2	2.30025
	IRF8	interferon regulatory factor 8	2.28713
	MLF1IP	myeloid leukemia factor 1 interacting protein	2.27554
	MCM6	minichromosome maintenance complex component 6	2.26864
	CCNH	cyclin H	2.2318
	PSPC1	paraspeckle component 1	2.21453
	Mcts2	malignant T cell amplified sequence 2; malignant T cell amplified sequence 1	2.20197
	MEF2A	myocyte enhancer factor 2a	2.19398
	PER2	period homolog 2 (Drosophila)	2.1763
	Cdc5l	CDC5 cell division cycle 5-like (S. pombe)	2.1573
	DR1	down-regulator of transcription 1	2.13362
	FOXM1	forkhead box M1	2.11726
	kat5	K(lysine) acetyltransferase 5	2.09844
	Zfp426l	zinc finger protein 426-like	2.09061
	NR1I3	nuclear receptor subfamily 1, group I, member 3 (Constitutive androstane receptor)	2.06679
	HR	hairless	2.05449
	Tada2l	transcriptional adaptor 2 (ADA2 homolog, yeast)-like	2.04899
	PAPOLG	poly(A) polymerase gamma	2.01982
	PHF3	PHD finger protein 3	2.00768
	Polr3d	polymerase (RNA) III (DNA directed) polypeptide D	2.00438
	GRLF1	glucocorticoid receptor DNA binding factor 1	2.00141
	med4	mediator complex subunit 4	1.98004	1.5e-05
	wt1	Wilms tumor 1	1.91814
	Mxd3	Max dimerization protein 3	1.88419
	POLR2A	polymerase (RNA) II (DNA directed) polypeptide A	1.86678
	Znf672	zinc finger protein 672	1.85077
	NR2C2	nuclear receptor subfamily 2, group C, member 2	1.85077
	NAB1	Ngfi-A binding protein 1	1.84837
	cc2d1a	coiled-coil and C2 domain containing 1A	1.79865
	MED23	mediator complex subunit 23	1.79223
	cdca7	cell division cycle associated 7	1.78995
	CDKN2A	cyclin-dependent kinase inhibitor 2A	1.78278
	IRF9	interferon regulatory factor 9	1.78201
	Tsc22d1	TSC22 domain family, member 1	1.76488
	TAF1D	TATA box binding protein (TBP)-associated factor, RNA polymerase I, D	1.75819
	Papola	poly (A) polymerase alpha	1.74969
	Dmtf1	similar to cyclin D binding myb-like transcription factor 1	1.74177
	rnf2	ring finger protein 2	1.72667
	BRF2	subunit of RNA polymerase III transcription initiation factor, BRF1-like	1.69372
	Khdrbs1	KH domain containing, RNA binding, signal transduction associated 1	1.68593
	TSKS	interferon regulatory factor 3; serine/threonine kinase 22 substrate 1	1.67384
	usf1	upstream transcription factor 1	1.65962
	MED24	mediator complex subunit 24	1.65082
	Sra1	steroid receptor RNA activator 1	1.64376
	per3	period homolog 3 (Drosophila)	1.64264
	nfyc	nuclear transcription factor-Y gamma	1.64163
	Epas1	endothelial PAS domain protein 1	1.63403
	dnmt1	DNA (cytosine-5-)-methyltransferase 1	1.63285
	CD3EAP	CD3E antigen, epsilon polypeptide-associated protein	1.61747
	PRDM2	PR domain containing 2, with ZNF domain	1.61343
	RRN3	RRN3 RNA polymerase I transcription factor homolog (S. cerevisiae)	1.61158
	NR2F1	nuclear receptor subfamily 2, group F, member 1 (COUP Transcription Factor 1)	1.57995
	Zfp382	zinc finger protein 382	1.56719
	ccdc101	coiled-coil domain containing 101	1.54819
	ZNF18	zinc finger protein 18	1.51444
	Gtf2a2	general transcription factor IIA, 2	1.50852
	gtf2i	general transcription factor II I	1.50594
	dbp	D site of albumin promoter (albumin D-box) binding protein	1.49823
	FOXP1	forkhead box P1	1.49075
	NFKB1	nuclear factor of kappa light polypeptide gene enhancer in B-cells 1	1.48153
	paf1	RNA polymerase II associated factor, homolog (S. cerevisiae)	1.47441
	Tceb3	transcription elongation factor B (SIII), polypeptide 3	1.47353
	RERE	arginine-glutamic acid dipeptide (RE) repeats	1.46995
	SUV420H2	suppressor of variegation 4-20 homolog 2 (Drosophila)	1.46903
	snf8	SNF8, ESCRT-II complex subunit, homolog (S. cerevisiae)	1.43699
	CDK7	cyclin-dependent kinase 7	1.42326
	med1	mediator complex subunit 1	1.42061
	Tceb2	transcription elongation factor B (SIII), polypeptide 2	1.4167
	Zfp143	zinc finger protein 143	1.41519
	PCGF6	polycomb group ring finger 6	1.408
	Adar	adenosine deaminase, RNA-specific	1.39798
	POLR2G	polymerase (RNA) II (DNA directed) polypeptide G	1.39562
	Cdc73	cell division cycle 73, Paf1/RNA polymerase II complex component, homolog (S. cerevisiae)	1.36804
	PIAS3	protein inhibitor of activated STAT, 3	1.33123
	Zfp191	zinc finger protein 191	1.32239
	PNRC1	proline-rich nuclear receptor coactivator 1	1.30289
	keap1	Kelch-like ECH-associated protein 1	1.29034
	CREBL2	cAMP responsive element binding protein-like 2	1.28076
	DAXX	death-domain associated protein	1.26554
	MORF4L1	mortality factor 4 like 1	1.25851
	MED17	mediator complex subunit 17	1.24716
	Rnasek	ribonuclease, RNase K	1.22809
	nonO	non-POU domain containing, octamer-binding	1.21742
	ssrp1	structure specific recognition protein 1	1.19778
	PREB	prolactin regulatory element binding	1.19188
	Peo1	progressive external ophthalmoplegia 1 (human)	1.19142
	Irf1	interferon regulatory factor 1	1.17498
	nfe2l2	nuclear factor, erythroid derived 2, like 2	0.879117
	SARNP	SAP domain containing ribonucleoprotein	0.87641
	nr4a3	nuclear receptor subfamily 4, group A, member 3 (neuron-derived orphan receptor 1)	0.870696
	Runx1	runt related transcription factor 1	0.864585
	nr5a1	nuclear receptor subfamily 5, group A, member 1 (Steroidogenic factor 1 or SF1)	0.862241
	Gli3	GLI-Kruppel family member GLI3	0.858434
	TRIM28	tripartite motif-containing 28	0.856446
	POLR2E	polymerase (RNA) II (DNA directed) polypeptide E	0.846356
	POLR3C	polymerase (RNA) III (DNA directed) polypeptide C	0.836955
	Morf4l2	mortality factor 4 like 2	0.82671
	mybbp1a	MYB binding protein (P160) 1a	0.824102
	POLR2J	polymerase (RNA) II (DNA directed) polypeptide J	0.820348
	TAF7L	TAF7-like RNA polymerase II, TATA box binding protein (TBP)-associated factor	0.820275
	foxd1	forkhead box D1	0.818915
	TCEAL8	transcription elongation factor A (SII)-like 8	0.818177
	Egr4	early growth response 4	0.816107
	kcnip3	Kv channel interacting protein 3, calsenilin	0.815788
	PGR	progesterone receptor	0.811936
	DNMT3A	DNA (cytosine-5-)-methyltransferase 3 alpha	0.811629
	POLR1A	polymerase (RNA) I polypeptide A	0.811467
	ADNP	activity-dependent neuroprotector homeobox	0.810948
	NCOA6	nuclear receptor coactivator 6	0.801869
	lhx1	LIM homeobox 1	0.800203
	pitX1	paired-like homeodomain 1	0.797039
	SMAD3	SMAD family member 3	0.79626
	Polr2hl	polymerase (RNA) II (DNA directed) polypeptide H-like	0.795256
	CDYL	chromodomain protein, Y chromosome-like	0.79431
	CITED4	Cbp/p300-interacting transactivator, with Glu/Asp-rich carboxy-terminal domain, 4	0.791158
	Polr1b	polymerase (RNA) I polypeptide B	0.788961
	foxi2	forkhead box I2	0.779451
	Per1	period homolog 1 (Drosophila)	0.77641
	Lhx5	LIM homeobox 5	0.772915
	Zfp423	zinc finger protein 423	0.476889
	POU6F1	POU class 6 homeobox 1	0.768572
	ANG1	angiogenin, ribonuclease A family, member 1	0.768485
	NEUROD2	neurogenic differentiation 2	0.764788
	FOXC2	forkhead box C2	0.762715
	NR2F6	nuclear receptor subfamily 2, group F, member 6 (V-erbA-related protein 2 or EAR-2)	0.759692
	OLIG1	oligodendrocyte transcription factor 1	0.758469
	Crem	cAMP responsive element modulator	0.755988
	Ncoa2	nuclear receptor coactivator 2	0.753271
	Nr1h2	nuclear receptor subfamily 1, group H, member 2 (Liver X receptor beta or LXR-b)	0.752201
	CREB3L4	cAMP responsive element binding protein 3-like 4	0.746841
	polr2i	polymerase (RNA) II (DNA directed) polypeptide I, 14.5kDa	0.74432
	nkx2-1	NK2 homeobox 1	0.743751
	FOXJ1	forkhead box J1	0.742069
	POU4F1	POU class 4 homeobox 1	0.741326
	Myocd	transcription factor myocardin	0.735639
	nr1i2	nuclear receptor subfamily 1, group I, member 2	0.734879
	cebpd	CCAAT/enhancer binding protein (C/EBP), delta	0.734116
	ANP32A	acidic (leucine-rich) nuclear phosphoprotein 32 family, member A	0.7338
	CNBP	CCHC-type zinc finger, nucleic acid binding protein	0.730511
	PPARA	peroxisome proliferator activated receptor alpha	0.729754
	BARHL1	BarH-like homeobox 1	0.728769
	GTF2H4	general transcription factor II H, polypeptide 4	0.727484
	NR4A2	nuclear receptor subfamily 4, group A, member 2	0.722384
	ST18	suppression of tumorigenicity 18	0.715348
	ONECUT1	one cut homeobox 1	0.712702
	Ar	androgen receptor	0.708912
	NEUROG1	neurogenin 1	0.703533
	TFEC	transcription factor EC	0.703426
	Foxe3	forkhead box E3	0.700597
	PAX4	paired box 4	0.69891
	Hnf4a	hepatocyte nuclear factor 4, alpha	0.698568
	PAX9	paired box 9	0.695309
	NR5A2	nuclear receptor subfamily 5, group A, member 2 (liver receptor hololog-1 or LRH-1)	0.69528
	nr0b1	nuclear receptor subfamily 0, group B, member 1 (dosage-sensitive sex reversal, adrenal hypoplasia critical region, on chromosome X, gene 1 or DAX1)	0.692561
	lipe	lipase, hormone sensitive	0.692207
	ACTL6B	actin-like 6B	0.689791
	JUND	Jun D proto-oncogene	0.689713
	Gtf3c6	general transcription factor IIIC, polypeptide 6, alpha	0.689522
	MED22	mediator complex subunit 22	0.688548
	Zfp94	zinc finger protein 94	0.687653
	hes5	hairy and enhancer of split 5 (Drosophila)	0.686569
	mRpL12	mitochondrial ribosomal protein L12	0.684663
	Runx2	runt related transcription factor 2	0.68384
	MEF2D	myocyte enhancer factor 2D	0.681101
	STAT5A	signal transducer and activator of transcription 5A	0.673297
	RXRA	retinoid X receptor alpha	0.673084
	CREB3L3	cAMP responsive element binding protein 3-like 3	0.67285
	RXRG	retinoid X receptor gamma	0.672265
	pou3f2	POU class 3 homeobox 2	0.668776
	Zfp148	zinc finger protein 148	0.668096
	hoxd3	homeo box D3	0.665405
	cry2	cryptochrome 2 (photolyase-like)	0.663425
	HNF1A	HNF1 homeobox A	0.655612
	Hipk3	homeodomain interacting protein kinase 3	0.654993
	Rxrb	retinoid X receptor beta	0.654273
	VAX2	ventral anterior homeobox 2	0.651982
	UNCX	UNC homeobox	0.648315
	nfix	nuclear factor I/X (CCAAT-binding transcription factor)	0.648124
	KHDRBS3	KH domain containing, RNA binding, signal transduction associated 3	0.64748
	Srebf1	sterol regulatory element binding transcription factor 1	0.64659
	Zfp90	zinc finger protein 90	0.639349
	ccnl1	cyclin L1	0.638368
	Nr1d1	nuclear receptor subfamily 1, group D, member 1	0.630415
	ZNF667	zinc finger protein 667	0.624389
	foxg1	forkhead box G1	0.621454
	NFIL3	nuclear factor, interleukin 3 regulated	0.613312
	PPARGC1A	peroxisome proliferator-activated receptor gamma, coactivator 1 alpha	0.61326
	Sfrs5	splicing factor, arginine/serine-rich 5	0.610024
	TRIM24	tripartite motif-containing 24	0.608631
	CEBPB	CCAAT/enhancer binding protein (C/EBP), beta	0.606723
	HDAC4	histone deacetylase 4	0.602846
	GATA6	GATA binding protein 6	0.594619
	HOXC4	homeo box C5; homeo box C4	0.594598
	MED30	mediator complex subunit 30	0.593545
	TXNIP	thioredoxin interacting protein	0.589827
	rarA	retinoic acid receptor, alpha	0.585717
	elf3	E74-like factor 3	0.584171
	ahr	aryl hydrocarbon receptor	0.57441
	MYC	myelocytomatosis oncogene	0.573676
	FOXQ1	forkhead box Q1	0.572693
	JMJD1C	jumonji domain containing 1C	0.571753
	POLR3K	polymerase (RNA) III (DNA directed) polypeptide K, 12.3 kDa	0.571497
	suv420h1	suppressor of variegation 4-20 homolog 1 (Drosophila)	0.570461
	nr2c1	nuclear receptor subfamily 2, group C, member 1	0.548915
	RCOR2	REST corepressor 2; similar to REST corepressor 2	0.546684
	ppargc1b	peroxisome proliferator-activated receptor gamma, coactivator 1 beta	0.545856
	JDP2	Jun dimerization protein 2	0.545238
	APOBEC3F	apolipoprotein B mRNA editing enzyme, catalytic polypeptide-like 3F	0.543121
	HNF1B	HNF1 homeobox B	0.542852
	ELL2	elongation factor RNA polymerase II 2	0.533958
	Rhox5	reproductive homeobox 5	0.526324
	hes1	hairy and enhancer of split 1 (Drosophila)	0.506588
	ZEB1	zinc finger E-box binding homeobox 1	0.503598
	HOXA4	homeo box A4	0.502366
Response to steroid hormone stimulus	Kras	v-Ki-ras2 Kirsten rat sarcoma viral oncogene homolog	1.992	8.8e-05
	AURKA	aurora kinase A	1.86678
	SLC25A36	solute carrier family 25, member 36; similar to solute carrier family 25, member 36	1.85428
	asl	argininosuccinate lyase	1.80778
	pfkfb1	6-phosphofructo-2-kinase/fructose-2,6-biphosphatase 1	1.71969
	Brca2	breast cancer 2	1.70333
	TRIM25	tripartite motif-containing 25	1.69601
	PLAT	plasminogen activator, tissue	1.68594
	CCNA2	cyclin A2	1.63237
	FOSL1	fos-like antigen 1	1.59676
	Casp9	caspase 9, apoptosis-related cysteine peptidase	1.58769
	dhh	desert hedgehog homolog (Drosophila)	1.58292
	SPP1	secreted phosphoprotein 1	1.55362
	INSIG1	Insulin-induced gene 1	1.48545
	RHOC	ras homolog gene family, member A; ras homolog gene family, member C	1.4515
	PEBP1	phosphatidylethanolamine binding protein 1	1.45116
	CCNE1	cyclin E1	1.42879
	Erbb2	v-erb-b2 erythroblastic leukemia viral oncogene homolog 2, neuro/glioblastoma derived oncogene homolog (avian)	1.32483
	GPX1	glutathione peroxidase 1	1.30934
	HMGB1	high mobility group box 1	1.28267
	HMGB2	high mobility group box 2	1.22015
	NOS3	nitric oxide synthase 3, endothelial cell	1.16321
	CD36	CD36 molecule (thrombospondin receptor)	0.868477
	MAP2K1	mitogen activated protein kinase kinase 1	0.866492
	Wfdc1	WAP four-disulfide core domain 1	0.861844
	Gli3	GLI-Kruppel family member GLI3	0.858434
	Oxtr	oxytocin receptor	0.85649
	bchE	butyrylcholinesterase	0.85484
	FABP4	fatty acid binding protein 4, adipocyte	0.834695
	NEFL	neurofilament, light polypeptide	0.828355
	slc34a2	solute carrier family 34 (sodium phosphate), member 2	0.82447
	GHRL	ghrelin/obestatin prepropeptide	0.82228
	ptgds	prostaglandin D2 synthase (brain)	0.818
	CCND1	cyclin D1	0.813679
	adra1b	adrenergic, alpha-1B-, receptor	0.810852
	PRSS8	protease, serine, 8 (prostasin)	0.801138
	MGP	matrix Gla protein	0.79653
	NOS1	nitric oxide synthase 1, neuronal	0.79017
	ALPL	alkaline phosphatase, liver/bone/kidney	0.769325
	Mapk15	mitogen-activated protein kinase 15	0.763276
	Cyp2c23	cytochrome P450, family 2, subfamily c, polypeptide 23	0.759998
	Kcnj11	potassium inwardly rectifying channel, subfamily J, member 11	0.756936
	CCKAR	cholecystokinin A receptor	0.748074
	trh	thyrotropin releasing hormone	0.743541
	ALDH1A2	aldehyde dehydrogenase 1 family, member A2	0.743327
	acr	acrosin	0.737044
	bmp7	bone morphogenetic protein 7	0.737012
	BCL2	B-cell CLL/lymphoma 2	0.731734
	agxt	alanine-glyoxylate aminotransferase	0.730954
	GH1	growth hormone 1	0.72697
	MAPK1	mitogen activated protein kinase 1	0.726697
	shh	sonic hedgehog	0.725388
	Abcc2	ATP-binding cassette, sub-family C (CFTR/MRP), member 2	0.723143
	Car4	carbonic anhydrase 4	0.721635
	Slco1b3	solute carrier organic anion transporter family, member 1b2	0.720058
	ACTA1	actin, alpha 1, skeletal muscle	0.718758
	RGS9	regulator of G-protein signaling 9	0.715592
	IGF2	insulin-like growth factor 2	0.715556
	CYP27B1	cytochrome P450, family 27, subfamily b, polypeptide 1	0.704332
	H19	H19 fetal liver mRNA	0.702334
	PCSK1	proprotein convertase subtilisin/kexin type 1	0.697858
	HP	haptoglobin	0.695986
	arsB	arylsulfatase B	0.695899
	Ucp3	uncoupling protein 3 (mitochondrial, proton carrier)	0.693789
	UCN	urocortin	0.692901
	tnfrsf11b	tumor necrosis factor receptor superfamily, member 11b	0.688993
	CNGA3	cyclic nucleotide gated channel alpha 3	0.687433
	Fas	Fas (TNF receptor superfamily, member 6)	0.686814
	cd38	CD38 molecule	0.683848
	Uts2	urotensin 2	0.683051
	MUC4	mucin 4, cell surface associated	0.676971
	C1QB	complement component 1, q subcomponent, beta polypeptide	0.676303
	RXRA	retinoid X receptor alpha	0.673084
	MMP13	matrix metallopeptidase 13	0.670955
	cpn1	carboxypeptidase N, polypeptide 1	0.66212
	AVP	arginine vasopressin	0.656452
	MMP14	matrix metallopeptidase 14 (membrane-inserted)	0.651234
	lox	lysyl oxidase	0.647716
	Srebf1	sterol regulatory element binding transcription factor 1	0.64659
	park2	Parkinson disease (autosomal recessive, juvenile) 2, parkin	0.637445
	igfbp2	insulin-like growth factor binding protein 2	0.620693
	DPYD	dihydropyrimidine dehydrogenase	0.620681
	TXNIP	thioredoxin interacting protein	0.589827
	Aanat	arylalkylamine N-acetyltransferase	0.587714
	rarA	retinoic acid receptor, alpha	0.585717
	CASP6	caspase 6	0.584263
	TNF	tumor necrosis factor (TNF superfamily, member 2)	0.574535
	EP300	E1A binding protein p300	0.572442
	PRL	prolactin	0.5662
	DUSP1	dual specificity phosphatase 1	0.563035
	TH	tyrosine hydroxylase	0.555671
	Acaa1	acetyl-Coenzyme A acyltransferase 1	0.550443
	ppargc1b	peroxisome proliferator-activated receptor gamma, coactivator 1 beta	0.545856
	MIF	macrophage migration inhibitory factor	0.545846
	pla2g4a	phospholipase A2, group IVA (cytosolic, calcium-dependent)	0.50535
	tbl1x	transducin (beta)-like 1 X-linked	0.467382	1.8e-05
	MAP1B	microtubule-associated protein 1B	0.457956
	GPX4	glutathione peroxidase 4	0.456951
	CCND2	cyclin D2	0.455536
	cav1	caveolin 1, caveolae protein	0.454
	GATA3	GATA binding protein 3	0.449703
	Cacna1b	calcium channel, voltage-dependent, N type, alpha 1B subunit	0.430275
	hmox1	heme oxygenase (decycling) 1	0.412718
	TGFB3	transforming growth factor, beta 3	0.41184
	GHR	growth hormone receptor	0.409208
	TIMP3	TIMP metallopeptidase inhibitor 3	0.400988
	Stat5b	signal transducer and activator of transcription 5B	0.365074
	AVPR1A	arginine vasopressin receptor 1A	0.355825
	Pdgfrb	platelet derived growth factor receptor, beta polypeptide	0.330006
	aqp1	aquaporin 1	0.306501
	Ptgs1	prostaglandin-endoperoxide synthase 1	0.296878
	SGK1	serum/glucocorticoid regulated kinase 1	0.292508
	Cd24	CD24 molecule	0.287382
	aldh1a1	aldehyde dehydrogenase 1 family, member A1	0.283583
	BMP4	bone morphogenetic protein 4	0.276155
	Cst3	cystatin C	0.275616
	gpX3	glutathione peroxidase 3	0.246052
	ARNT2	aryl hydrocarbon receptor nuclear translocator 2	0.223349
	TLR4	toll-like receptor 4	0.138248
	ADM	Adrenomedullin	0.107901
	ALDH3A1	aldehyde dehydrogenase 3 family, member A1	0.0734213
	pdgfra	platelet derived growth factor receptor, alpha polypeptide	0.0708681
	KCNMA1	potassium large conductance calcium-activated channel, subfamily M, alpha member 1	0.0315254
	Mmp2	matrix metallopeptidase 2	0.0281779
Response to oxidative stress	ndufs2	NADH dehydrogenase (ubiquinone) Fe-S protein 2	1.93251	0.01
	PSMB5	proteasome (prosome, macropain) subunit, beta type 5	1.82519
	NEIL1	nei endonuclease VIII-like 1 (E. coli)	1.79867
	Epas1	endothelial PAS domain protein 1	1.63403
	PPP1R15B	protein phosphatase 1, regulatory (inhibitor) subunit 15b	1.62544
	FOSL1	fos-like antigen 1	1.59676
	Jak2	Janus kinase 2	1.59384
	Prdx6	peroxiredoxin 6	1.57221
	prdx3	peroxiredoxin 3	1.52825
	nqo1	NAD(P)H dehydrogenase, quinone 1	1.5135
	NFKB1	nuclear factor of kappa light polypeptide gene enhancer in B-cells 1	1.48153
	PEBP1	phosphatidylethanolamine binding protein 1	1.45116
	ERCC8	excision repair cross-complementing rodent repair deficiency, complementation group 8	1.44842
	MTF1	metal-regulatory transcription factor 1	1.35167
	GPX1	glutathione peroxidase 1	1.30934
	atox1	ATX1 antioxidant protein 1 homolog (yeast)	1.15179
	MAP2K1	mitogen activated protein kinase kinase 1	0.866492
	GPX6	glutathione peroxidase 6	0.81733
	PLCG1	phospholipase C, gamma 1	0.816905
	nptxr	chromobox homolog 6; neuronal pentraxin receptor	0.782306
	Hmox2	heme oxygenase (decycling) 2	0.776982
	PRKCD	protein kinase C, delta	0.738795
	GPX2	glutathione peroxidase 2	0.737925
	xpa	xeroderma pigmentosum, complementation group A	0.737204
	BCL2	B-cell CLL/lymphoma 2	0.731734
	ndufa6	NADH dehydrogenase (ubiquinone) 1 alpha subcomplex, 6 (B14)	0.729812
	Abcc2	ATP-binding cassette, sub-family C (CFTR/MRP), member 2	0.723143
	Srxn1	sulfiredoxin 1 homolog (S. cerevisiae)	0.718105
	Chrna4	cholinergic receptor, nicotinic, alpha 4	0.710448
	cat	catalase	0.699235
	PRNP	prion protein	0.698423
	BCL2L1	similar to Bcl2-like 1 isoform 3; Bcl2-like 1	0.697174
	Ucp3	uncoupling protein 3 (mitochondrial, proton carrier)	0.693789
	UCN	urocortin	0.692901
	cd38	CD38 molecule	0.683848
	GNAO1	guanine nucleotide binding protein (G protein), alpha activating activity polypeptide O	0.668622
	HNF1A	HNF1 homeobox A	0.655612
	SIN3A	SIN3 homolog A, transcription regulator (yeast)	0.653571
	MMP14	matrix metallopeptidase 14 (membrane-inserted)	0.651234
	TXNRD1	thioredoxin reductase 1	0.631026
	CAMK2G	calcium/calmodulin-dependent protein kinase II gamma	0.615435
	ada	adenosine deaminase	0.612541
	TXNIP	thioredoxin interacting protein	0.589827
	CASP6	caspase 6	0.584263
	SERPINE1	serine (or cysteine) peptidase inhibitor, clade E, member 1	0.572691
	EP300	E1A binding protein p300	0.572442
	DUSP1	dual specificity phosphatase 1	0.563035
	TXNRD2	thioredoxin reductase 2	0.54693
	STAR	steroidogenic acute regulatory protein	0.525653
	btg1	B-cell translocation gene 1, anti-proliferative	0.516327
	gatm	glycine amidinotransferase (L-arginine:glycine amidinotransferase)	0.510976
	pla2g4a	phospholipase A2, group IVA (cytosolic, calcium-dependent)	0.50535
	DDIT3	DNA-damage inducible transcript 3	0.496378	0.034
	naprt1	nicotinate phosphoribosyltransferase domain containing 1	0.461253
	Jun	Jun oncogene	0.460967
	GPX4	glutathione peroxidase 4	0.456951
	hmox1	heme oxygenase (decycling) 1	0.412718
	CAR3	carbonic anhydrase 3	0.39054
	Pdgfrb	platelet derived growth factor receptor, beta polypeptide	0.330006
	Ptgs1	prostaglandin-endoperoxide synthase 1	0.296878
	GGT5	gamma-glutamyltransferase 5	0.285213
	aldh1a1	aldehyde dehydrogenase 1 family, member A1	0.283583
	Cst3	cystatin C	0.275616
	gpX3	glutathione peroxidase 3	0.246052
	TLR4	toll-like receptor 4	0.138248
	Mmp2	matrix metallopeptidase 2	0.0281779
Response to organic stimuli	MT-ND1	NADH-ubiquinone oxidoreductase chain 1	874.324	0.038
	MT-ND3	NADH-ubiquinone oxidoreductase chain 3	789.947
	MT-CYB	Cytochrome b	413.38
	igfbp7	insulin-like growth factor binding protein 7	44.9031
	CTSC	cathepsin C	38.2615
	BMP6	bone morphogenetic protein 6	36.1979
	AREG	amphiregulin	24.4925
	A2M	alpha-2-macroglobulin	12.2877
	FOS	FBJ osteosarcoma oncogene	10.2469
	TFRC	transferrin receptor	7.4638
	TIMP1	TIMP metallopeptidase inhibitor 1	6.93646
	Chrnb4	cholinergic receptor, nicotinic, beta 4	6.81423
	Msx1	msh homeobox 1	6.59137
	RIPK2	receptor-interacting serine-threonine kinase 2	6.17504
	Sp100	SP100 nuclear antigen	5.38168
	cyr61	cysteine-rich, angiogenic inducer, 61	5.10719
	Coro1a	coronin, actin binding protein 1A	5.08159
	taf9b	TAF9B RNA polymerase II, TATA box binding protein (TBP)-associated factor	4.91765
	ADCY7	adenylate cyclase 7	4.56021
	GNG11	guanine nucleotide binding protein (G protein), gamma 11	4.50687
	GNB1	guanine nucleotide binding protein (G protein), beta polypeptide 1	4.44595
	Cd48	Cd48 molecule	4.37986
	TGFB2	transforming growth factor, beta 2	4.03205
	Xbp1	X-box binding protein 1	3.93247
	BCL10	B-cell CLL/lymphoma 10; dimethylarginine dimethylaminohydrolase 1	3.69772
	egfr	epidermal growth factor receptor	3.65275
	Fkbp1b	FK506 binding protein 1b	3.58588
	Txndc4	thioredoxin domain containing 4 (endoplasmic reticulum)	3.4203
	TLR2	toll-like receptor 2	3.40512
	MTOR	mechanistic target of rapamycin (serine/threonine kinase)	3.40403
	Ldlr	low density lipoprotein receptor	3.26697
	Car9	carbonic anhydrase 9	3.21131
	Mmp9	matrix metallopeptidase 9	3.20477
	Enpp1	ectonucleotide pyrophosphatase/phosphodiesterase 1	3.11215
	spr	sepiapterin reductase (7,8-dihydrobiopterin:NADP+ oxidoreductase)	3.09069
	DNAJC3	DnaJ (Hsp40) homolog, subfamily C, member 3	3.07789
	BRCA1	breast cancer 1	3.07515
	STAT4	signal transducer and activator of transcription 4	3.07157
	CASP8	caspase 8	3.0428
	LOC679682	histone deacetylase 6; similar to ES cell-expressed Ras	3.03535
	CXCL10	chemokine (C-X-C motif) ligand 10	3.00344
	Acsl4	acyl-CoA synthetase long-chain family member 4	2.98963
	APOE	apolipoprotein E	2.94485
	SDF4	stromal cell derived factor 4	2.91559
	Egr1	early growth response 1	2.89803
	AK3L1	adenylate kinase 3-like 1	2.76595
	NKX2-2	NK2 homeobox 2	2.76012
	PRKAR1B	protein kinase, cAMP dependent regulatory, type I, beta	2.71963
	Dhfr	similar to dihydrofolate reductase; dihydrofolate reductase	2.70587
	COX5B	cytochrome c oxidase subunit Vb	2.57079
	GOT1	glutamic-oxaloacetic transaminase 1, soluble (aspartate aminotransferase 1)	2.56942
	CRYAB	crystallin, alpha B	2.56705
	Cdk2	cyclin dependent kinase 2	2.5286
	TJP2	tight junction protein 2	2.4753
	GCH1	GTP cyclohydrolase 1	2.46581
	Adam17	ADAM metallopeptidase domain 17	2.41272
	RBP4	retinol binding protein 4, plasma	2.37949
	GNG10	guanine nucleotide binding protein (G protein), gamma 10	2.33553
	pck2	phosphoenolpyruvate carboxykinase 2 (mitochondrial)	2.33414
	Nme1	non-metastatic cells 1, protein (NM23A) expressed in	2.30928
	Fads1	fatty acid desaturase 1	2.30749
	GCLC	glutamate-cysteine ligase, catalytic subunit	2.30518
	PSPH	phosphoserine phosphatase	2.30178
	PTGES	prostaglandin E synthase	2.29848
	VKORC1	vitamin K epoxide reductase complex, subunit 1	2.27758
	ABCA3	ATP-binding cassette, sub-family A (ABC1), member 3	2.27442
	VGF	VGF nerve growth factor inducible	2.25505
	Irak1	interleukin-1 receptor-associated kinase 1	2.25018
	BIRC5	baculoviral IAP repeat-containing 5	2.24829
	casq1	calsequestrin 1 (fast-twitch, skeletal muscle)	2.23233
	Adfp	adipose differentiation related protein	2.18439
	SETD2	SET domain containing 2	2.18187
	Ccl2	chemokine (C-C motif) ligand 2	2.16325
	GLRX2	glutaredoxin 2	2.15777
	Sort1	sortilin 1	2.15163
	TF	signal recognition particle receptor, B subunit; transferrin	2.14739
	HPRT1	hypoxanthine phosphoribosyltransferase 1	2.14683
	PLA2G5	phospholipase A2, group V	2.14174
	Bad	Bcl2-antagonist of cell death	2.12337
	ASS1	argininosuccinate synthetase 1	2.09089
	vldlr	very low density lipoprotein receptor	2.07843
	SCARB1	scavenger receptor class B, member 1	2.06796
	eif2ak3	eukaryotic translation initiation factor 2 alpha kinase 3	2.05827
	ATP2A2	ATPase, Ca++ transporting, cardiac muscle, slow twitch 2	2.04674
	eno2	enolase 2, gamma, neuronal	2.03948
	DNAJB5	DnaJ (Hsp40) homolog, subfamily B, member 5	2.02044
	FXN	frataxin	2.01887
	SMPD1	sphingomyelin phosphodiesterase 1, acid lysosomal	2.01087
	pam	peptidylglycine alpha-amidating monooxygenase	2.00283
	Kras	v-Ki-ras2 Kirsten rat sarcoma viral oncogene homolog	1.992	1.4e-13
	EIF2AK2	eukaryotic translation initiation factor 2-alpha kinase 2	1.94183
	ACSL3	acyl-CoA synthetase long-chain family member 3	1.93931
	MSI1	Musashi homolog 1(Drosophila)	1.92316
	CXCL16	chemokine (C-X-C motif) ligand 16	1.917
	aldoc	aldolase C, fructose-bisphosphate	1.90896
	GFPT1	glutamine fructose-6-phosphate transaminase 1	1.90864
	psmb2	proteasome (prosome, macropain) subunit, beta type 2	1.90106
	acp5	acid phosphatase 5, tartrate resistant	1.89352
	Hspa4l	heat shock protein 4 like	1.87687
	AURKA	aurora kinase A	1.86678
	SLC25A36	solute carrier family 25, member 36	1.85428
	GNG8	guanine nucleotide binding protein (G protein), gamma 8	1.84093
	ATP6V0E1	ATPase, H+ transporting, lysosomal 9kDa, V0 subunit e1	1.82974
	asl	argininosuccinate lyase	1.80778
	socs7	suppressor of cytokine signaling 7	1.78552
	CDKN2A	cyclin-dependent kinase inhibitor 2A	1.78278
	srr	serine racemase	1.77064
	ACACA	acetyl-coenzyme A carboxylase alpha	1.76196
	PTPN2	protein tyrosine phosphatase, non-receptor type 2	1.75821
	PRKAR1A	protein kinase, cAMP dependent regulatory, type I, alpha	1.7515
	bag1	BCL2-associated athanogene	1.75103
	Lats2	large tumor suppressor 2	1.74513
	CARD9	caspase recruitment domain family, member 9	1.73913
	Chrnb1	cholinergic receptor, nicotinic, beta 1 (muscle)	1.73885
	pfkfb1	6-phosphofructo-2-kinase/fructose-2,6-biphosphatase 1	1.71969
	PTPN11	protein tyrosine phosphatase, non-receptor type 11	1.71708
	Brca2	breast cancer 2	1.70333
	TRIM25	tripartite motif-containing 25	1.69601
	MYD88	myeloid differentiation primary response gene 88	1.68924
	PLAT	plasminogen activator, tissue	1.68594
	Cdc42	cell division cycle 42 (GTP binding protein)	1.67588
	TSKS	interferon regulatory factor 3; serine/threonine kinase 22 substrate 1	1.67384
	CSF2RA	granulocyte-macrophage colony stimulating receptor alpha	1.66079
	APOC3	apolipoprotein C-III	1.65922
	CCNA2	cyclin A2	1.63237
	B2M	beta-2 microglobulin	1.63151
	NDUFA9	NADH dehydrogenase (ubiquinone) 1 alpha subcomplex, 9	1.60935
	SEC61A1	Sec61 alpha 1 subunit (S. cerevisiae)	1.60525
	FOSL1	fos-like antigen 1	1.59676
	Sels	selenoprotein S	1.59623
	PLCG2	phospholipase C, gamma 2	1.59553
	Jak2	Janus kinase 2	1.59384
	Casp9	caspase 9, apoptosis-related cysteine peptidase	1.58769
	dhh	desert hedgehog homolog (Drosophila)	1.58292
	irak3	interleukin-1 receptor-associated kinase 3	1.58
	Anxa7	similar to Annexin A7 (Annexin VII) (Synexin); annexin A7	1.57994
	ERO1L	ERO1-like (S. cerevisiae)	1.56372
	eif2B1	eukaryotic translation initiation factor 2B, subunit 1 alpha	1.56202
	SPP1	secreted phosphoprotein 1	1.55362
	PDPK1	3-phosphoinositide dependent protein kinase-1	1.52866
	prdx3	peroxiredoxin 3	1.52825
	Pak1	p21 protein (Cdc42/Rac)-activated kinase 1	1.50628
	INSIG1	insulin induced gene 1	1.48545
	Dek	DEK oncogene	1.48071
	birc2	baculoviral IAP repeat-containing 2	1.47576
	RIPK1	receptor (TNFRSF)-interacting serine-threonine kinase 1	1.47498
	RHOC	ras homolog gene family, member A; ras homolog gene family, member C	1.4515
	PEBP1	phosphatidylethanolamine binding protein 1	1.45116
	AACS	acetoacetyl-CoA synthetase	1.44086
	nedd8	neural precursor cell expressed, developmentally down-regulated 8	1.4339
	CCNE1	cyclin E1	1.42879
	ARMET	arginine-rich, mutated in early stage tumors	1.3899
	LRP6	low density lipoprotein receptor-related protein 6	1.38593
	PIAS3	protein inhibitor of activated STAT, 3	1.33123
	Erbb2	v-erb-b2 erythroblastic leukemia viral oncogene homolog 2, neuro/glioblastoma derived oncogene homolog (avian)	1.32483
	GPX1	glutathione peroxidase 1	1.30934
	DDR1	discoidin domain receptor tyrosine kinase 1	1.29186
	HMGB1	high mobility group box 1	1.28267
	chrna5	cholinergic receptor, nicotinic, alpha 5	1.24942
	Akt3	v-akt murine thymoma viral oncogene homolog 3 (protein kinase B, gamma)	1.23676
	HMGB2	similar to High mobility group protein 2 (HMG-2); high mobility group box 2	1.22015
	INPPL1	inositol polyphosphate phosphatase-like 1	1.20794
	NOS3	nitric oxide synthase 3, endothelial cell	1.16321
	Srf	serum response factor (c-fos serum response element-binding transcription factor)	1.147
	ADCY2	adenylate cyclase 2 (brain)	1.12596
	P2RX2	purinergic receptor P2X, ligand-gated ion channel, 2	1.09902
	gng5	guanine nucleotide binding protein (G protein), gamma 5	0.915312
	ATP5G3	ATP synthase, H+ transporting, mitochondrial F0 complex, subunit C3 (subunit 9)	0.888695
	V1ra12	vomeronasal 1 receptor, A12	0.887659
	nfe2l2	nuclear factor, erythroid derived 2, like 2	0.879117
	Rerg	RAS-like, estrogen-regulated, growth-inhibitor	0.875584
	nr4a3	nuclear receptor subfamily 4, group A, member 3	0.870696
	CD36	CD36 molecule (thrombospondin receptor)	0.868477
	MAP2K1	mitogen activated protein kinase kinase 1	0.866492
	Wfdc1	WAP four-disulfide core domain 1	0.861844
	Gli3	GLI-Kruppel family member GLI3	0.858434
	Oxtr	oxytocin receptor	0.85649
	P2RX1	purinergic receptor P2X, ligand-gated ion channel, 1	0.856071
	bchE	butyrylcholinesterase	0.85484
	Il3	interleukin 3	0.849682
	Got2	Glutamate oxaloacetate transaminase 2	0.843554
	HSPA1A	heat shock 70kD protein 1B (mapped); heat shock 70kD protein 1A	0.843291
	Cyp4a2	cytochrome P450, family 4, subfamily a, polypeptide 2	0.836855
	AQP9	aquaporin 9	0.836637
	FABP4	fatty acid binding protein 4, adipocyte	0.834695
	NEFL	neurofilament, light polypeptide	0.828355
	slc34a2	solute carrier family 34 (sodium phosphate), member 2	0.82447
	Atp12a	ATPase, H+/K+ transporting, nongastric, alpha polypeptide	0.823677
	GHRL	ghrelin/obestatin prepropeptide	0.82228
	RYR1	ryanodine receptor 1, skeletal muscle	0.819968
	PRKCI	protein kinase C, iota	0.818966
	ptgds	prostaglandin D2 synthase (brain)	0.818
	PLCG1	phospholipase C, gamma 1	0.816905
	CCND1	cyclin D1	0.813679
	ADNP	activity-dependent neuroprotector homeobox	0.810948
	adra1b	adrenergic, alpha-1B-, receptor	0.810852
	Atp7b	ATPase, Cu++ transporting, beta polypeptide	0.805187
	Prkcz	protein kinase C, zeta	0.80506
	Apcs	amyloid P component, serum	0.802953
	C5ar1	complement component 5a receptor 1	0.801941
	PRSS8	protease, serine, 8 (prostasin)	0.801138
	CFB	complement factor B	0.800959
	Cyp2b1	cytochrome P450, family 2, subfamily b, polypeptide 1	0.799224
	PKLR	pyruvate kinase, liver and RBC	0.798797
	Pfkfb2	6-phosphofructo-2-kinase/fructose-2,6-biphosphatase 2	0.797854
	MGP	matrix Gla protein	0.79653
	LYN	v-yes-1 Yamaguchi sarcoma viral related oncogene homolog	0.795762
	TTC3	tetratricopeptide repeat domain 3	0.793381
	NOS1	nitric oxide synthase 1, neuronal	0.79017
	Slc1a2	solute carrier family 1 (glial high affinity glutamate transporter), member 2	0.789326
	P2RX7	purinergic receptor P2X, ligand-gated ion channel, 7	0.787307
	Agtr2	angiotensin II receptor, type 2	0.784784
	SERPINF2	serine (or cysteine) peptidase inhibitor, clade F, member 2	0.783955
	TRPC2	transient receptor potential cation channel, subfamily C, member 2	0.780862
	SELL	selectin, lymphocyte	0.780162
	Vash1	vasohibin 1	0.770666
	ALPL	alkaline phosphatase, liver/bone/kidney	0.769325
	THBD	thrombomodulin	0.769065
	CYP1B1	cytochrome P450, family 1, subfamily b, polypeptide 1	0.76851
	MSX2	msh homeobox 2	0.766994
	ACVR1C	activin A receptor, type IC	0.766022
	TSC1	tuberous sclerosis 1	0.765964
	Apob	apolipoprotein B (including Ag(x) antigen)	0.764808
	Mapk15	mitogen-activated protein kinase 15	0.763276
	Cyp2c23	cytochrome P450, family 2, subfamily c, polypeptide 23	0.759998
	Kcnj11	potassium inwardly rectifying channel, subfamily J, member 11	0.756936
	akt1	v-akt murine thymoma viral oncogene homolog 1	0.754632
	Prf1	perforin 1 (pore forming protein)	0.752762
	PANX1	Pannexin 1	0.74981
	ube2b	ubiquitin-conjugating enzyme E2B, RAD6 homology (S. cerevisiae)	0.748801
	CCKAR	cholecystokinin A receptor	0.748074
	ERN1	endoplasmic reticulum to nucleus signaling 1	0.747798
	CREB3L4	cAMP responsive element binding protein 3-like 4	0.746841
	proS1	protein S (alpha)	0.746397
	DBH	dopamine beta-hydroxylase (dopamine beta-monooxygenase)	0.746228
	mapt	microtubule-associated protein tau	0.745203
	nkx2-1	NK2 homeobox 1	0.743751
	trh	thyrotropin releasing hormone	0.743541
	ALDH1A2	aldehyde dehydrogenase 1 family, member A2	0.743327
	pcsk9	proprotein convertase subtilisin/kexin type 9	0.742102
	cga	glycoprotein hormones, alpha subunit	0.741276
	V1rb9	vomeronasal 1 receptor, B9	0.74116
	PRKCD	protein kinase C, delta	0.738795
	SLC27A1	solute carrier family 27 (fatty acid transporter), member 1	0.737654
	GRIN2B	glutamate receptor, ionotropic, N-methyl D-aspartate 2B	0.737083
	acr	acrosin	0.737044
	bmp7	bone morphogenetic protein 7	0.737012
	DRD4	dopamine receptor D4	0.736491
	GRIN1	glutamate receptor, ionotropic, N-methyl D-aspartate 1	0.73265
	BCL2	B-cell CLL/lymphoma 2	0.731734
	agxt	alanine-glyoxylate aminotransferase	0.730954
	AVPR2	arginine vasopressin receptor 2	0.729921
	Cyp11b2	cytochrome P450, subfamily 11B, polypeptide 2	0.729758
	PPARA	peroxisome proliferator activated receptor alpha	0.729754
	DRD2	dopamine receptor D2	0.728851
	Fbp1	fructose-1,6- biphosphatase 1	0.727763
	GH1	growth hormone 1	0.72697
	MAPK1	mitogen activated protein kinase 1	0.726697
	F12	coagulation factor XII (Hageman factor)	0.726498
	shh	sonic hedgehog	0.725388
	Erbb3	v-erb-b2 erythroblastic leukemia viral oncogene homolog 3 (avian)	0.724376
	Abcc2	ATP-binding cassette, sub-family C (CFTR/MRP), member 2	0.723143
	NR4A2	nuclear receptor subfamily 4, group A, member 2	0.722384
	Car4	carbonic anhydrase 4	0.721635
	ABCC8	ATP-binding cassette, sub-family C (CFTR/MRP), member 8	0.72154
	gnal	guanine nucleotide binding protein, alpha stimulating, olfactory type	0.721422
	CCR5	chemokine (C-C motif) receptor 5	0.721211
	CSF2RB	colony stimulating factor 2 receptor, beta, low-affinity (granulocyte-macrophage)	0.720413
	Slco1b3	solute carrier organic anion transporter family, member 1b2	0.720058
	MC4R	melanocortin 4 receptor	0.719041
	ACTA1	actin, alpha 1, skeletal muscle	0.718758
	RGS9	regulator of G-protein signaling 9	0.715592
	IGF2	insulin-like growth factor 2	0.715556
	Chrna4	cholinergic receptor, nicotinic, alpha 4	0.710448
	serpina3m	serine (or cysteine) proteinase inhibitor, clade A, member 3M	0.70977
	Ar	androgen receptor	0.708912
	VPS4B	vacuolar protein sorting 4 homolog B (S. cerevisiae)	0.708582
	gnb3	guanine nucleotide binding protein (G protein), beta polypeptide 3	0.706556
	CYP27B1	cytochrome P450, family 27, subfamily b, polypeptide 1	0.704332
	H19	H19 fetal liver mRNA	0.702334
	SLC2A8	solute carrier family 2, (facilitated glucose transporter) member 8	0.700331
	PAX4	paired box 4	0.69891
	Hnf4a	hepatocyte nuclear factor 4, alpha	0.698568
	ADCY1	adenylate cyclase 1 (brain)	0.697971
	PCSK1	proprotein convertase subtilisin/kexin type 1	0.697858
	BCL2L1	similar to Bcl2-like 1 isoform 3; Bcl2-like 1	0.697174
	Apobec1	apolipoprotein B mRNA editing enzyme, catalytic polypeptide 1	0.696818
	IGFBP1	insulin-like growth factor binding protein 1	0.696137
	HP	haptoglobin	0.695986
	arsB	arylsulfatase B	0.695899
	CLEC7A	C-type lectin domain family 7, member a	0.695612
	Ucp3	uncoupling protein 3 (mitochondrial, proton carrier)	0.693789
	htr2c	5-hydroxytryptamine (serotonin) receptor 2C	0.693599
	Ciita	class II transactivator	0.693504
	rhoq	ras homolog gene family, member Q	0.69336
	UCN	urocortin	0.692901
	nr0b1	nuclear receptor subfamily 0, group B, member 1	0.692561
	ADRA1A	adrenergic, alpha-1A-, receptor	0.690756
	Nnat	neuronatin	0.690573
	ppp3ca	protein phosphatase 3 (formerly 2B), catalytic subunit, alpha isoform	0.690246
	inpp5k	inositol polyphosphate-5-phosphatase K	0.690041
	JUND	Jun D proto-oncogene	0.689713
	tnfrsf11b	tumor necrosis factor receptor superfamily, member 11b	0.688993
	GSTM2	glutathione S-transferase mu 2	0.687539
	CNGA3	cyclic nucleotide gated channel alpha 3	0.687433
	Fas	Fas (TNF receptor superfamily, member 6)	0.686814
	UCP1	uncoupling protein 1 (mitochondrial, proton carrier)	0.684339
	slc6a3	solute carrier family 6 (neurotransmitter transporter, dopamine), member 3	0.684229
	cd38	CD38 molecule	0.683848
	fabp3	fatty acid binding protein 3, muscle and heart	0.683567
	Uts2	urotensin 2	0.683051
	RYR2	ryanodine receptor 2, cardiac	0.681807
	ABAT	4-aminobutyrate aminotransferase	0.677431
	MUC4	mucin 4, cell surface associated	0.676971
	C1QB	complement component 1, q subcomponent, beta polypeptide	0.676303
	STAT5A	signal transducer and activator of transcription 5A	0.673297
	RXRA	retinoid X receptor alpha	0.673084
	CREB3L3	cAMP responsive element binding protein 3-like 3	0.67285
	DCN	decorin	0.671116
	MMP13	matrix metallopeptidase 13	0.670955
	ABCG1	ATP-binding cassette, sub-family G (WHITE), member 1	0.668855
	GNAO1	guanine nucleotide binding protein (G protein), alpha activating activity polypeptide O	0.668622
	SELP	selectin, platelet	0.665477
	HRH3	histamine receptor H3	0.665124
	cpn1	carboxypeptidase N, polypeptide 1	0.66212
	PRSS1	protease, serine, 1 (trypsin 1)	0.661158
	Tgfbr3	transforming growth factor, beta receptor III	0.660742
	CHRNA7	cholinergic receptor, nicotinic, alpha 7	0.658902
	SLC22A6	solute carrier family 22 (organic anion transporter), member 6	0.65852
	ALAS1	aminolevulinate, delta-, synthase 1	0.658046
	timp2	TIMP metallopeptidase inhibitor 2	0.656847
	AVP	arginine vasopressin	0.656452
	HNF1A	HNF1 homeobox A	0.655612
	SIN3A	SIN3 homolog A, transcription regulator (yeast)	0.653571
	MMP14	matrix metallopeptidase 14 (membrane-inserted)	0.651234
	CASP1	caspase 1	0.650171
	PRKAR2A	protein kinase, cAMP dependent regulatory, type II alpha	0.648419
	Il1a	interleukin 1 alpha	0.648371
	lox	lysyl oxidase	0.647716
	Srebf1	sterol regulatory element binding transcription factor 1	0.64659
	SLC18A2	solute carrier family 18 (vesicular monoamine), member 2	0.642264
	Acacb	acetyl-Coenzyme A carboxylase beta	0.638756
	park2	Parkinson disease (autosomal recessive, juvenile) 2, parkin	0.637445
	DGKI	diacylglycerol kinase, iota	0.63448
	ppp5c	protein phosphatase 5, catalytic subunit	0.633967
	MMP3	matrix metallopeptidase 3	0.633307
	HERPUD1	homocysteine-inducible, endoplasmic reticulum stress-inducible, ubiquitin-like domain member 1	0.631349
	SCAP	SREBF chaperone	0.631123
	GLUL	glutamate-ammonia ligase (glutamine synthetase)	0.624521
	igfbp2	insulin-like growth factor binding protein 2	0.620693
	DPYD	dihydropyrimidine dehydrogenase	0.620681
	GRM2	glutamate receptor, metabotropic 2	0.615121
	PLD1	phospholipase D1	0.613879
	TRIM24	tripartite motif-containing 24	0.608631
	Pnlip	pancreatic lipase	0.608614
	Cyp2d4v1	cytochrome P450, family 2, subfamily d, polypeptide 4	0.604697
	HDAC4	histone deacetylase 4	0.602846
	Tacr1	tachykinin receptor 1	0.600035
	PTAFR	platelet-activating factor receptor	0.596203
	irs2	insulin receptor substrate 2	0.593307
	ADCY4	adenylate cyclase 4	0.591962
	TXNIP	thioredoxin interacting protein	0.589827
	Aanat	arylalkylamine N-acetyltransferase	0.587714
	rarA	retinoic acid receptor, alpha	0.585717
	mgst2	microsomal glutathione S-transferase 2	0.585412
	CASP6	caspase 6	0.584263
	id1	inhibitor of DNA binding 1	0.581882
	TNF	tumor necrosis factor (TNF superfamily, member 2)	0.574535
	MYC	myelocytomatosis oncogene	0.573676
	EP300	E1A binding protein p300	0.572442
	gng7	guanine nucleotide binding protein (G protein), gamma 7	0.566938
	PRL	prolactin	0.5662
	Trim16	tripartite motif-containing 16	0.564366
	DUSP1	dual specificity phosphatase 1	0.563035
	Cblb	Cas-Br-M (murine) ecotropic retroviral transforming sequence b	0.558996
	TH	tyrosine hydroxylase	0.555671
	Tg	thyroglobulin	0.555437
	Acaa1	acetyl-Coenzyme A acyltransferase 1	0.550443
	nnmt	nicotinamide N-methyltransferase	0.54731
	P2rx3	purinergic receptor P2X, ligand-gated ion channel, 3	0.546454
	ppargc1b	peroxisome proliferator-activated receptor gamma, coactivator 1 beta	0.545856
	MIF	macrophage migration inhibitory factor	0.545846
	HNF1B	HNF1 homeobox B	0.542852
	ME1	malic enzyme 1, NADP(+)-dependent, cytosolic	0.528502
	STAR	steroidogenic acute regulatory protein	0.525653
	btg1	B-cell translocation gene 1, anti-proliferative	0.516327
	gatm	glycine amidinotransferase (L-arginine:glycine amidinotransferase)	0.510976
	Mgst3	microsomal glutathione S-transferase 3	0.507423
	pla2g4a	phospholipase A2, group IVA (cytosolic, calcium-dependent)	0.50535
	Col6a3	procollagen, type VI, alpha 3	0.499992	3.7e-09
	CD4	Cd4 molecule	0.497786
	DDIT3	DNA-damage inducible transcript 3	0.496378
	ACVR2B	activin A receptor, type IIB	0.494924
	GJA1	gap junction protein, alpha 1	0.484896
	COL6A2	collagen, type VI, alpha 2	0.483772
	GSTT1	glutathione S-transferase theta 1	0.481071
	Gsn	gelsolin	0.480705
	adcy8	adenylate cyclase 8 (brain)	0.479306
	lpin1	lipin 1	0.479057
	STK11	serine/threonine kinase 11	0.471344
	IL6ST	interleukin 6 signal transducer	0.469411
	tbl1x	transducin (beta)-like 1 X-linked	0.467382
	ANXA5	annexin A5	0.463568
	Jun	Jun oncogene	0.460967
	MAP1B	microtubule-associated protein 1B	0.457956
	Eps8	epidermal growth factor receptor pathway substrate 8	0.45709
	GPX4	glutathione peroxidase 4	0.456951
	CCND2	cyclin D2	0.455536
	cav1	caveolin 1, caveolae protein	0.454
	GATA3	GATA binding protein 3	0.449703
	Insig2	insulin induced gene 2	0.447455
	C1s	similar to complement component 1, s subcomponent; complement component 1, s subcomponent	0.444738
	KDM3A	lysine (K)-specific demethylase 3A	0.439449
	CDH13	cadherin 13	0.439012
	CCR1	chemokine (C-C motif) receptor 1	0.430782
	Cacna1b	calcium channel, voltage-dependent, N type, alpha 1B subunit	0.430275
	mgst1	microsomal glutathione S-transferase 1	0.429374
	GNG2	guanine nucleotide binding protein (G protein), gamma 2	0.426772
	EIF4A2	eukaryotic translation initiation factor 4A2; similar to eukaryotic translation initiation factor 4A2	0.42193
	ZCCHC11	zinc finger, CCHC domain containing 11	0.415353
	hmox1	heme oxygenase (decycling) 1	0.412718
	TGFB3	transforming growth factor, beta 3	0.41184
	Cyp2j3	cytochrome P450, family 2, subfamily j, polypeptide 3	0.410093
	Eif2b5	eukaryotic translation initiation factor 2B, subunit 5 epsilon	0.40948
	GHR	growth hormone receptor	0.409208
	TIMP3	TIMP metallopeptidase inhibitor 3	0.400988
	abcc5	ATP-binding cassette, sub-family C (CFTR/MRP), member 5	0.397018
	adcy5	adenylate cyclase 5	0.394498
	ephX1	epoxide hydrolase 1, microsomal	0.388726
	ank2	ankyrin 2, neuronal	0.381967
	Stat5b	signal transducer and activator of transcription 5B	0.365074
	AVPR1A	arginine vasopressin receptor 1A	0.355825
	ASAH2	N-acylsphingosine amidohydrolase (non-lysosomal ceramidase) 2	0.349219
	FHL2	four and a half LIM domains 2	0.334745
	Pdgfrb	platelet derived growth factor receptor, beta polypeptide	0.330006
	LONP2	lon peptidase 2, peroxisomal	0.322333
	BOC	biregional cell adhesion molecule-related/down-regulated by oncogenes (Cdon) binding protein	0.309082
	aqp1	aquaporin 1	0.306501
	Ptgs1	prostaglandin-endoperoxide synthase 1	0.296878
	SGK1	serum/glucocorticoid regulated kinase 1	0.292508
	Cd24	CD24 molecule	0.287382
	GGT5	gamma-glutamyltransferase 5	0.285213
	aldh1a1	aldehyde dehydrogenase 1 family, member A1	0.283583
	NR1H3	nuclear receptor subfamily 1, group H, member 3	0.282651
	BMP4	bone morphogenetic protein 4	0.276155
	Cst3	cystatin C	0.275616
	EDNRA	endothelin receptor type A	0.266368
	gpX3	glutathione peroxidase 3	0.246052
	HMGCS2	3-hydroxy-3-methylglutaryl-Coenzyme A synthase 2 (mitochondrial)	0.225711
	ARNT2	aryl hydrocarbon receptor nuclear translocator 2	0.223349
	acta2	actin, alpha, cardiac muscle 1; smooth muscle alpha-actin	0.191684
	ID2	inhibitor of DNA binding 2	0.185617
	NFIA	nuclear factor I/A	0.151084
	TLR4	toll-like receptor 4	0.138248
	ADM	Adrenomedullin	0.107901
	COMT	catechol-O-methyltransferase	0.101512
	ALDH3A1	aldehyde dehydrogenase 3 family, member A1	0.0734213
	Akr1b1-ps2	aldo-keto reductase family 1, member B1 (aldose reductase); aldo-keto reductase family 1, member B1 (aldose reductase), pseudogene 2	0.073364
	pdgfra	platelet derived growth factor receptor, alpha polypeptide	0.0708681
	CD83	CD83 molecule	0.0496194
	KCNMA1	potassium large conductance calcium-activated channel, subfamily M, alpha member 1	0.0315254
	Mmp2	matrix metallopeptidase 2	0.0281779
	HSP90AB1	heat shock protein 90kDa alpha (cytosolic), class B member 1	0.017529
	COL3A1	collagen, type III, alpha 1	0.0139029
Response to mineralocorticoid stimulus	Kras	v-Ki-ras2 Kirsten rat sarcoma viral oncogene homolog	1.992	0.024
	FOSL1	fos-like antigen 1	1.59676
	PEBP1	phosphatidylethanolamine binding protein 1	1.45116
	CCNE1	cyclin E1	1.42879
	NEFL	neurofilament, light polypeptide	0.828355
	CCND1	cyclin D1	0.813679
	PRSS8	protease, serine, 8 (prostasin)	0.801138
	trh	thyrotropin releasing hormone	0.743541
	BCL2	B-cell CLL/lymphoma 2	0.731734
	park2	Parkinson disease (autosomal recessive, juvenile) 2, parkin	0.637445
	Aanat	arylalkylamine N-acetyltransferase	0.587714
Response to hormone stimulus	Kras	v-Ki-ras2 Kirsten rat sarcoma viral oncogene homolog	1.992	6.9e-09
	MSI1	Musashi homolog 1(Drosophila)	1.92316
	GFPT1	glutamine fructose-6-phosphate transaminase 1	1.90864
	AURKA	aurora kinase A	1.86678
	SLC25A36	solute carrier family 25, member 36; similar to solute carrier family 25, member 36	1.85428
	GNG8	guanine nucleotide binding protein (G protein), gamma 8	1.84093
	asl	argininosuccinate lyase	1.80778
	socs7	suppressor of cytokine signaling 7	1.78552
	PTPN2	protein tyrosine phosphatase, non-receptor type 2	1.75821
	PRKAR1A	protein kinase, cAMP dependent regulatory, type I, alpha	1.7515
	Lats2	large tumor suppressor 2	1.74513
	pfkfb1	6-phosphofructo-2-kinase/fructose-2,6-biphosphatase 1	1.71969
	PTPN11	protein tyrosine phosphatase, non-receptor type 11	1.71708
	Brca2	breast cancer 2	1.70333
	TRIM25	tripartite motif-containing 25	1.69601
	PLAT	plasminogen activator, tissue	1.68594
	APOC3	apolipoprotein C-III	1.65922
	CCNA2	cyclin A2	1.63237
	FOSL1	fos-like antigen 1	1.59676
	Jak2	Janus kinase 2	1.59384
	Casp9	caspase 9, apoptosis-related cysteine peptidase	1.58769
	dhh	desert hedgehog homolog (Drosophila)	1.58292
	eif2B1	eukaryotic translation initiation factor 2B, subunit 1 alpha	1.56202
	SPP1	secreted phosphoprotein 1	1.55362
	PDPK1	3-phosphoinositide dependent protein kinase-1	1.52866
	Pak1	p21 protein (Cdc42/Rac)-activated kinase 1	1.50628
	INSIG1	insulin induced gene 1	1.48545
	RHOC	ras homolog gene family, member A; ras homolog gene family, member C	1.4515
	PEBP1	phosphatidylethanolamine binding protein 1	1.45116
	CCNE1	cyclin E1	1.42879
	LRP6	low density lipoprotein receptor-related protein 6	1.38593
	PIAS3	protein inhibitor of activated STAT, 3	1.33123
	Erbb2	v-erb-b2 erythroblastic leukemia viral oncogene homolog 2, neuro/glioblastoma derived oncogene homolog (avian)	1.32483
	GPX1	glutathione peroxidase 1	1.30934
	HMGB1	high mobility group box 1	1.28267
	Akt3	v-akt murine thymoma viral oncogene homolog 3 (protein kinase B, gamma)	1.23676
	HMGB2	similar to High mobility group protein 2 (HMG-2); high mobility group box 2	1.22015
	INPPL1	inositol polyphosphate phosphatase-like 1	1.20794
	NOS3	nitric oxide synthase 3, endothelial cell	1.16321
	Srf	serum response factor (c-fos serum response element-binding transcription factor)	1.147
	ADCY2	adenylate cyclase 2 (brain)	1.12596
	gng5	guanine nucleotide binding protein (G protein), gamma 5	0.915312
	Rerg	RAS-like, estrogen-regulated, growth-inhibitor	0.875584
	nr4a3	nuclear receptor subfamily 4, group A, member 3	0.870696
	CD36	CD36 molecule (thrombospondin receptor)	0.868477
	MAP2K1	mitogen activated protein kinase kinase 1	0.866492
	Wfdc1	WAP four-disulfide core domain 1	0.861844
	Gli3	GLI-Kruppel family member GLI3	0.858434
	Oxtr	oxytocin receptor	0.85649
	bchE	butyrylcholinesterase	0.85484
	Il3	interleukin 3	0.849682
	Cyp4a2	cytochrome P450, family 4, subfamily a, polypeptide 2	0.836855
	FABP4	fatty acid binding protein 4, adipocyte	0.834695
	NEFL	neurofilament, light polypeptide	0.828355
	slc34a2	solute carrier family 34 (sodium phosphate), member 2	0.82447
	GHRL	ghrelin/obestatin prepropeptide	0.82228
	PRKCI	protein kinase C, iota	0.818966
	ptgds	prostaglandin D2 synthase (brain)	0.818
	CCND1	cyclin D1	0.813679
	adra1b	adrenergic, alpha-1B-, receptor	0.810852
	Prkcz	protein kinase C, zeta	0.80506
	PRSS8	protease, serine, 8 (prostasin)	0.801138
	Cyp2b1	cytochrome P450, family 2, subfamily b, polypeptide 1	0.799224
	PKLR	pyruvate kinase, liver and RBC	0.798797
	MGP	matrix Gla protein	0.79653
	LYN	v-yes-1 Yamaguchi sarcoma viral related oncogene homolog	0.795762
	NOS1	nitric oxide synthase 1, neuronal	0.79017
	ALPL	alkaline phosphatase, liver/bone/kidney	0.769325
	ACVR1C	activin A receptor, type IC	0.766022
	TSC1	tuberous sclerosis 1	0.765964
	Mapk15	mitogen-activated protein kinase 15	0.763276
	Cyp2c23	cytochrome P450, family 2, subfamily c, polypeptide 23	0.759998
	Kcnj11	potassium inwardly rectifying channel, subfamily J, member 11	0.756936
	akt1	v-akt murine thymoma viral oncogene homolog 1	0.754632
	ube2b	ubiquitin-conjugating enzyme E2B, RAD6 homology (S. cerevisiae)	0.748801
	CCKAR	cholecystokinin A receptor	0.748074
	trh	thyrotropin releasing hormone	0.743541
	ALDH1A2	aldehyde dehydrogenase 1 family, member A2	0.743327
	pcsk9	proprotein convertase subtilisin/kexin type 9	0.742102
	cga	glycoprotein hormones, alpha subunit	0.741276
	PRKCD	protein kinase C, delta	0.738795
	SLC27A1	solute carrier family 27 (fatty acid transporter), member 1	0.737654
	acr	acrosin	0.737044
	bmp7	bone morphogenetic protein 7	0.737012
	BCL2	B-cell CLL/lymphoma 2	0.731734
	agxt	alanine-glyoxylate aminotransferase	0.730954
	Cyp11b2	cytochrome P450, subfamily 11B, polypeptide 2	0.729758
	PPARA	peroxisome proliferator activated receptor alpha	0.729754
	Fbp1	fructose-1,6- biphosphatase 1	0.727763
	GH1	growth hormone 1	0.72697
	MAPK1	mitogen activated protein kinase 1	0.726697
	shh	sonic hedgehog	0.725388
	Erbb3	v-erb-b2 erythroblastic leukemia viral oncogene homolog 3 (avian)	0.724376
	Abcc2	ATP-binding cassette, sub-family C (CFTR/MRP), member 2	0.723143
	Car4	carbonic anhydrase 4	0.721635
	ABCC8	ATP-binding cassette, sub-family C (CFTR/MRP), member 8	0.72154
	Slco1b3	solute carrier organic anion transporter family, member 1b2	0.720058
	MC4R	melanocortin 4 receptor	0.719041
	ACTA1	actin, alpha 1, skeletal muscle	0.718758
	RGS9	regulator of G-protein signaling 9	0.715592
	IGF2	insulin-like growth factor 2	0.715556
	serpina3m	serine (or cysteine) proteinase inhibitor, clade A, member 3M	0.70977
	Ar	androgen receptor	0.708912
	gnb3	guanine nucleotide binding protein (G protein), beta polypeptide 3	0.706556
	CYP27B1	cytochrome P450, family 27, subfamily b, polypeptide 1	0.704332
	H19	H19 fetal liver mRNA	0.702334
	SLC2A8	solute carrier family 2, (facilitated glucose transporter) member 8	0.700331
	ADCY1	adenylate cyclase 1 (brain)	0.697971
	PCSK1	proprotein convertase subtilisin/kexin type 1	0.697858
	BCL2L1	similar to Bcl2-like 1 isoform 3; Bcl2-like 1	0.697174
	Apobec1	apolipoprotein B mRNA editing enzyme, catalytic polypeptide 1	0.696818
	IGFBP1	insulin-like growth factor binding protein 1	0.696137
	HP	haptoglobin	0.695986
	arsB	arylsulfatase B	0.695899
	Ucp3	uncoupling protein 3 (mitochondrial, proton carrier)	0.693789
	rhoq	ras homolog gene family, member Q	0.69336
	UCN	urocortin	0.692901
	nr0b1	nuclear receptor subfamily 0, group B, member 1	0.692561
	ADRA1A	adrenergic, alpha-1A-, receptor	0.690756
	inpp5k	inositol polyphosphate-5-phosphatase K	0.690041
	JUND	Jun D proto-oncogene	0.689713
	tnfrsf11b	tumor necrosis factor receptor superfamily, member 11b	0.688993
	CNGA3	cyclic nucleotide gated channel alpha 3	0.687433
	Fas	Fas (TNF receptor superfamily, member 6)	0.686814
	UCP1	uncoupling protein 1 (mitochondrial, proton carrier)	0.684339
	cd38	CD38 molecule	0.683848
	fabp3	fatty acid binding protein 3, muscle and heart	0.683567
	Uts2	urotensin 2	0.683051
	MUC4	mucin 4, cell surface associated	0.676971
	C1QB	complement component 1, q subcomponent, beta polypeptide	0.676303
	STAT5A	signal transducer and activator of transcription 5A	0.673297
	RXRA	retinoid X receptor alpha	0.673084
	MMP13	matrix metallopeptidase 13	0.670955
	cpn1	carboxypeptidase N, polypeptide 1	0.66212
	Tgfbr3	transforming growth factor, beta receptor III	0.660742
	AVP	arginine vasopressin	0.656452
	MMP14	matrix metallopeptidase 14 (membrane-inserted)	0.651234
	PRKAR2A	protein kinase, cAMP dependent regulatory, type II alpha	0.648419
	lox	lysyl oxidase	0.647716
	Srebf1	sterol regulatory element binding transcription factor 1	0.64659
	park2	Parkinson disease (autosomal recessive, juvenile) 2, parkin	0.637445
	SCAP	SREBF chaperone	0.631123
	igfbp2	insulin-like growth factor binding protein 2	0.620693
	DPYD	dihydropyrimidine dehydrogenase	0.620681
	PLD1	phospholipase D1	0.613879
	TRIM24	tripartite motif-containing 24	0.608631
	Pnlip	pancreatic lipase	0.608614
	Tacr1	tachykinin receptor 1	0.600035
	irs2	insulin receptor substrate 2	0.593307
	ADCY4	adenylate cyclase 4	0.591962
	TXNIP	thioredoxin interacting protein	0.589827
	Aanat	arylalkylamine N-acetyltransferase	0.587714
	rarA	retinoic acid receptor, alpha	0.585717
	CASP6	caspase 6	0.584263
	TNF	tumor necrosis factor (TNF superfamily, member 2)	0.574535
	EP300	E1A binding protein p300	0.572442
	gng7	guanine nucleotide binding protein (G protein), gamma 7	0.566938
	PRL	prolactin	0.5662
	Trim16	tripartite motif-containing 16	0.564366
	DUSP1	dual specificity phosphatase 1	0.563035
	Cblb	Cas-Br-M (murine) ecotropic retroviral transforming sequence b	0.558996
	TH	tyrosine hydroxylase	0.555671
	Acaa1	acetyl-Coenzyme A acyltransferase 1	0.550443
	ppargc1b	peroxisome proliferator-activated receptor gamma, coactivator 1 beta	0.545856
	MIF	macrophage migration inhibitory factor	0.545846
	ME1	malic enzyme 1, NADP(+)-dependent, cytosolic	0.528502
	STAR	steroidogenic acute regulatory protein	0.525653
	btg1	B-cell translocation gene 1, anti-proliferative	0.516327
	gatm	glycine amidinotransferase (L-arginine:glycine amidinotransferase)	0.510976
	pla2g4a	phospholipase A2, group IVA (cytosolic, calcium-dependent)	0.50535
	SNRPN	small nuclear ribonucleoprotein polypeptide N	0.488737	8.5e-06
	GJA1	gap junction protein, alpha 1	0.484896
	adcy8	adenylate cyclase 8 (brain)	0.479306
	lpin1	lipin 1	0.479057
	STK11	serine/threonine kinase 11	0.471344
	tbl1x	transducin (beta)-like 1 X-linked	0.467382
	MAP1B	microtubule-associated protein 1B	0.457956
	GPX4	glutathione peroxidase 4	0.456951
	CCND2	cyclin D2	0.455536
	cav1	caveolin 1, caveolae protein	0.454
	GATA3	GATA binding protein 3	0.449703
	Insig2	insulin induced gene 2	0.447455
	KDM3A	lysine (K)-specific demethylase 3A	0.439449
	Cacna1b	calcium channel, voltage-dependent, N type, alpha 1B subunit	0.430275
	GNG2	guanine nucleotide binding protein (G protein), gamma 2	0.426772
	hmox1	heme oxygenase (decycling) 1	0.412718
	TGFB3	transforming growth factor, beta 3	0.41184
	Eif2b5	eukaryotic translation initiation factor 2B, subunit 5 epsilon	0.40948
	GHR	growth hormone receptor	0.409208
	TIMP3	TIMP metallopeptidase inhibitor 3	0.400988
	abcc5	ATP-binding cassette, sub-family C (CFTR/MRP), member 5	0.397018
	adcy5	adenylate cyclase 5	0.394498
	Stat5b	signal transducer and activator of transcription 5B	0.365074
	AVPR1A	arginine vasopressin receptor 1A	0.355825
	FHL2	four and a half LIM domains 2	0.334745
	Pdgfrb	platelet derived growth factor receptor, beta polypeptide	0.330006
	aqp1	aquaporin 1	0.306501
	Ptgs1	prostaglandin-endoperoxide synthase 1	0.296878
	SGK1	serum/glucocorticoid regulated kinase 1	0.292508
	Cd24	CD24 molecule	0.287382
	aldh1a1	aldehyde dehydrogenase 1 family, member A1	0.283583
	NR1H3	nuclear receptor subfamily 1, group H, member 3	0.282651
	BMP4	bone morphogenetic protein 4	0.276155
	Cst3	cystatin C	0.275616
	gpX3	glutathione peroxidase 3	0.246052
	HMGCS2	3-hydroxy-3-methylglutaryl-Coenzyme A synthase 2 (mitochondrial)	0.225711
	ARNT2	aryl hydrocarbon receptor nuclear translocator 2	0.223349
	TLR4	toll-like receptor 4	0.138248
	ADM	Adrenomedullin	0.107901
	ALDH3A1	aldehyde dehydrogenase 3 family, member A1	0.0734213
	pdgfra	platelet derived growth factor receptor, alpha polypeptide	0.0708681
	KCNMA1	potassium large conductance calcium-activated channel, subfamily M, alpha member 1	0.0315254
	Mmp2	matrix metallopeptidase 2	0.0281779
Response to glucocorticoid stimulus	Kras	v-Ki-ras2 Kirsten rat sarcoma viral oncogene homolog	1.992	0.022
	asl	argininosuccinate lyase	1.80778
	pfkfb1	6-phosphofructo-2-kinase/fructose-2,6-biphosphatase 1	1.71969
	PLAT	plasminogen activator, tissue	1.68594
	FOSL1	fos-like antigen 1	1.59676
	RHOC	ras homolog gene family, member A; ras homolog gene family, member C	1.4515
	PEBP1	phosphatidylethanolamine binding protein 1	1.45116
	CCNE1	cyclin E1	1.42879
	HMGB1	high mobility group box 1	1.28267
	MAP2K1	mitogen activated protein kinase kinase 1	0.866492
	bchE	butyrylcholinesterase	0.85484
	FABP4	fatty acid binding protein 4, adipocyte	0.834695
	NEFL	neurofilament, light polypeptide	0.828355
	ptgds	prostaglandin D2 synthase (brain)	0.818
	CCND1	cyclin D1	0.813679
	MGP	matrix Gla protein	0.79653
	ALPL	alkaline phosphatase, liver/bone/kidney	0.769325
	CCKAR	cholecystokinin A receptor	0.748074
	trh	thyrotropin releasing hormone	0.743541
	BCL2	B-cell CLL/lymphoma 2	0.731734
	agxt	alanine-glyoxylate aminotransferase	0.730954
	Slco1b3	solute carrier organic anion transporter family, member 1b2	0.720058
	H19	H19 fetal liver mRNA	0.702334
	PCSK1	proprotein convertase subtilisin/kexin type 1	0.697858
	HP	haptoglobin	0.695986
	Ucp3	uncoupling protein 3 (mitochondrial, proton carrier)	0.693789
	UCN	urocortin	0.692901
	Fas	Fas (TNF receptor superfamily, member 6)	0.686814
	C1QB	complement component 1, q subcomponent, beta polypeptide	0.676303
	RXRA	retinoid X receptor alpha	0.673084
	cpn1	carboxypeptidase N, polypeptide 1	0.66212
	park2	Parkinson disease (autosomal recessive, juvenile) 2, parkin	0.637445
	igfbp2	insulin-like growth factor binding protein 2	0.620693
	DPYD	dihydropyrimidine dehydrogenase	0.620681
	Aanat	arylalkylamine N-acetyltransferase	0.587714
	TNF	tumor necrosis factor (TNF superfamily, member 2)	0.574535
	EP300	E1A binding protein p300	0.572442
	DUSP1	dual specificity phosphatase 1	0.563035
	ppargc1b	peroxisome proliferator-activated receptor gamma, coactivator 1 beta	0.545856
	MIF	migration inhibitory factor	0.545846
	pla2g4a	phospholipase A2, group IVA (cytosolic, calcium-dependent)	0.50535
Response to estrogen stimulus	AURKA	aurora kinase A	1.86678	0.0054
	SLC25A36	solute carrier family 25, member 36; similar to solute carrier family 25, member 36	1.85428
	Brca2	breast cancer 2	1.70333
	TRIM25	tripartite motif-containing 25	1.69601
	CCNA2	cyclin A2	1.63237
	Casp9	caspase 9, apoptosis-related cysteine peptidase	1.58769
	dhh	desert hedgehog homolog (Drosophila)	1.58292
	INSIG1	insulin induced gene 1	1.48545
	CCNE1	cyclin E1	1.42879
	GPX1	glutathione peroxidase 1	1.30934
	NOS3	nitric oxide synthase 3, endothelial cell	1.16321
	CD36	CD36 molecule (thrombospondin receptor)	0.868477
	Wfdc1	WAP four-disulfide core domain 1	0.861844
	Gli3	GLI-Kruppel family member GLI3	0.858434
	Oxtr	oxytocin receptor	0.85649
	slc34a2	solute carrier family 34 (sodium phosphate), member 2	0.82447
	GHRL	ghrelin/obestatin prepropeptide	0.82228
	CCND1	cyclin D1	0.813679
	adra1b	adrenergic, alpha-1B-, receptor	0.810852
	NOS1	nitric oxide synthase 1, neuronal	0.79017
	Mapk15	mitogen-activated protein kinase 15	0.763276
	ALDH1A2	aldehyde dehydrogenase 1 family, member A2	0.743327
	bmp7	bone morphogenetic protein 7	0.737012
	BCL2	B-cell CLL/lymphoma 2	0.731734
	GH1	growth hormone 1	0.72697
	MAPK1	mitogen activated protein kinase 1	0.726697
	shh	sonic hedgehog	0.725388
	Abcc2	ATP-binding cassette, sub-family C (CFTR/MRP), member 2	0.723143
	RGS9	regulator of G-protein signaling 9	0.715592
	IGF2	insulin-like growth factor 2	0.715556
	CYP27B1	cytochrome P450, family 27, subfamily b, polypeptide 1	0.704332
	arsB	arylsulfatase B	0.695899
	UCN	urocortin	0.692901
	tnfrsf11b	tumor necrosis factor receptor superfamily, member 11b	0.688993
	Fas	Fas (TNF receptor superfamily, member 6)	0.686814
	cd38	CD38 molecule	0.683848
	MUC4	mucin 4, cell surface associated	0.676971
	MMP13	matrix metallopeptidase 13	0.670955
	MMP14	matrix metallopeptidase 14 (membrane-inserted)	0.651234
	igfbp2	insulin-like growth factor binding protein 2	0.620693
	TXNIP	thioredoxin interacting protein	0.589827
	rarA	retinoic acid receptor, alpha	0.585717
	CASP6	caspase 6	0.584263
	EP300	E1A binding protein p300	0.572442
	PRL	prolactin	0.5662
	DUSP1	dual specificity phosphatase 1	0.563035
	MIF	macrophage migration inhibitory factor	0.545846
	tbl1x	transducin (beta)-like 1 X-linked	0.467382	7.7e-06
	MAP1B	microtubule-associated protein 1B	0.457956
	GPX4	glutathione peroxidase 4	0.456951
	CCND2	cyclin D2	0.455536
	cav1	caveolin 1, caveolae protein	0.454
	GATA3	GATA binding protein 3	0.449703
	hmox1	heme oxygenase (decycling) 1	0.412718
	TGFB3	transforming growth factor, beta 3	0.41184
	TIMP3	TIMP metallopeptidase inhibitor 3	0.400988
	Stat5b	signal transducer and activator of transcription 5B	0.365074
	Pdgfrb	platelet derived growth factor receptor, beta polypeptide	0.330006
	aqp1	aquaporin 1	0.306501
	Cd24	CD24 molecule	0.287382
	aldh1a1	aldehyde dehydrogenase 1 family, member A1	0.283583
	BMP4	bone morphogenetic protein 4	0.276155
	Cst3	cystatin C	0.275616
	ARNT2	aryl hydrocarbon receptor nuclear translocator 2	0.223349
	pdgfra	platelet derived growth factor receptor, alpha polypeptide	0.0708681
	KCNMA1	potassium large conductance calcium-activated channel, subfamily M, alpha member 1	0.0315254
	Mmp2	matrix metallopeptidase 2	0.0281779
Respones to estradiol stimulus	AURKA	aurora kinase A	1.86678	0.011
	SLC25A36	solute carrier family 25, member 36; similar to solute carrier family 25, member 36	1.85428
	CCNA2	cyclin A2	1.63237
	Casp9	caspase 9, apoptosis-related cysteine peptidase	1.58769
	dhh	desert hedgehog homolog (Drosophila)	1.58292
	INSIG1	insulin induced gene 1	1.48545
	CCNE1	cyclin E1	1.42879
	GPX1	glutathione peroxidase 1	1.30934
	NOS3	nitric oxide synthase 3, endothelial cell	1.16321
	CD36	CD36 molecule (thrombospondin receptor)	0.868477
	Wfdc1	WAP four-disulfide core domain 1	0.861844
	Oxtr	oxytocin receptor	0.85649
	slc34a2	solute carrier family 34 (sodium phosphate), member 2	0.82447
	CCND1	cyclin D1	0.813679
	Mapk15	mitogen-activated protein kinase 15	0.763276
	ALDH1A2	aldehyde dehydrogenase 1 family, member A2	0.743327
	bmp7	bone morphogenetic protein 7	0.737012
	GH1	growth hormone 1	0.72697
	shh	sonic hedgehog	0.725388
	IGF2	insulin-like growth factor 2	0.715556
	UCN	urocortin	0.692901
	cd38	CD38 molecule	0.683848
	MUC4	mucin 4, cell surface associated	0.676971
	igfbp2	insulin-like growth factor binding protein 2	0.620693
	TXNIP	thioredoxin interacting protein	0.589827
	rarA	retinoic acid receptor, alpha	0.585717
	CASP6	caspase 6	0.584263
	PRL	prolactin	0.5662
	DUSP1	dual specificity phosphatase 1	0.563035
	MIF	macrophage migration inhibitory factor	0.545846
	MAP1B	microtubule-associated protein 1B	0.457956	0.0061
	GPX4	glutathione peroxidase 4	0.456951
	CCND2	cyclin D2	0.455536
	Stat5b	signal transducer and activator of transcription 5B	0.365074
	Pdgfrb	platelet derived growth factor receptor, beta polypeptide	0.330006
	aldh1a1	aldehyde dehydrogenase 1 family, member A1	0.283583
	BMP4	bone morphogenetic protein 4	0.276155
	Cst3	cystatin C	0.275616
	ARNT2	aryl hydrocarbon receptor nuclear translocator 2	0.223349
	pdgfra	platelet derived growth factor receptor, alpha polypeptide	0.0708681
Response to corticosteroid stimulus	Kras	v-Ki-ras2 Kirsten rat sarcoma viral oncogene homolog	1.992	0.014
	asl	argininosuccinate lyase	1.80778
	pfkfb1	6-phosphofructo-2-kinase/fructose-2,6-biphosphatase 1	1.71969
	PLAT	plasminogen activator, tissue	1.68594
	FOSL1	fos-like antigen 1	1.59676
	RHOC	ras homolog gene family, member A; ras homolog gene family, member C	1.4515
	PEBP1	phosphatidylethanolamine binding protein 1	1.45116
	CCNE1	cyclin E1	1.42879
	CCNE1	cyclin E1	1.42879
	HMGB1	high mobility group box 1	1.28267
	MAP2K1	mitogen activated protein kinase kinase 1	0.866492
	bchE	butyrylcholinesterase	0.85484
	FABP4	fatty acid binding protein 4, adipocyte	0.834695
	NEFL	neurofilament, light polypeptide	0.828355
	ptgds	prostaglandin D2 synthase (brain)	0.818
	CCND1	cyclin D1	0.813679
	PRSS8	protease, serine, 8 (prostasin)	0.801138
	MGP	matrix Gla protein	0.79653
	ALPL	alkaline phosphatase, liver/bone/kidney	0.769325
	CCKAR	cholecystokinin A receptor	0.748074
	trh	thyrotropin releasing hormone	0.743541
	BCL2	B-cell CLL/lymphoma 2	0.731734
	agxt	alanine-glyoxylate aminotransferase	0.730954
	Slco1b3	solute carrier organic anion transporter family, member 1b2	0.720058
	H19	H19 fetal liver mRNA	0.702334
	PCSK1	proprotein convertase subtilisin/kexin type 1	0.697858
	HP	haptoglobin	0.695986
	Ucp3	uncoupling protein 3 (mitochondrial, proton carrier)	0.693789
	UCN	urocortin	0.692901
	CNGA3	cyclic nucleotide gated channel alpha 3	0.687433
	Fas	Fas (TNF receptor superfamily, member 6)	0.686814
	C1QB	complement component 1, q subcomponent, beta polypeptide	0.676303
	RXRA	retinoid X receptor alpha	0.673084
	cpn1	carboxypeptidase N, polypeptide 1	0.66212
	park2	Parkinson disease (autosomal recessive, juvenile) 2, parkin	0.637445
	igfbp2	insulin-like growth factor binding protein 2	0.620693
	DPYD	dihydropyrimidine dehydrogenase	0.620681
	TNF	tumor necrosis factor (TNF superfamily, member 2)	0.574535
	EP300	E1A binding protein p300	0.572442
	DUSP1	dual specificity phosphatase 1	0.563035
	ppargc1b	peroxisome proliferator-activated receptor gamma, coactivator 1 beta	0.545856
	MIF	macrophage migration inhibitory factor	0.545846
	pla2g4a	phospholipase A2, group IVA (cytosolic, calcium-dependent)	0.50535
	cav1	caveolin 1, caveolae protein	0.454	0.039
	GHR	growth hormone receptor	0.409208
	AVPR1A	arginine vasopressin receptor 1A	0.355825
	Ptgs1	prostaglandin-endoperoxide synthase 1	0.296878
	SGK1	serum/glucocorticoid regulated kinase 1	0.292508
	BMP4	bone morphogenetic protein 4	0.276155
	gpX3	glutathione peroxidase 3	0.246052
	TLR4	toll-like receptor 4	0.138248
	ADM	Adrenomedullin	0.107901
	ALDH3A1	aldehyde dehydrogenase 3 family, member A1	0.0734213
	KCNMA1	potassium large conductance calcium-activated channel, subfamily M, alpha member 1	0.0315254
Regulation of transcription	Pax6	paired box 6	42.6956	0.022
	BMP6	bone morphogenetic protein 6	36.1979
	SOX11	SRY (sex determining region Y)-box 11	31.3048
	PLAGL1	pleiomorphic adenoma gene-like 1	27.443
	Etv4	ets variant 4	20.1264
	Pcbd1	pterin-4 alpha-carbinolamine dehydratase/dimerization cofactor of hepatocyte nuclear factor 1 alpha	13.1502
	FOS	FBJ osteosarcoma oncogene	10.2469
	EBF1	early B-cell factor 1	7.66075
	ITGB3BP	integrin beta 3 binding protein (beta3-endonexin)	6.96172
	LIN54	lin-54 homolog (C. elegans)	6.95698
	ETV5	ets variant 5	6.8071
	Msx1	msh homeobox 1	6.59137
	Snapc3	small nuclear RNA activating complex, polypeptide 3	6.42506
	mybl1	myeloblastosis oncogene-like 1	6.27189
	RIPK2	receptor-interacting serine-threonine kinase 2	6.17504
	PSIP1	PC4 and SFRS1 interacting protein 1	6.14687
	Sod2	superoxide dismutase 2, mitochondrial	5.72475
	Bcl6b	B-cell CLL/lymphoma 6, member B (zinc finger protein)	5.66071
	Sp100	SP100 nuclear antigen	5.38168
	hhex	hematopoietically expressed homeobox	5.33211
	ANKRD1	ankyrin repeat domain 1 (cardiac muscle)	5.31007
	Lrrfip1	leucine rich repeat (in FLII) interacting protein 1	4.97828
	tfdp2	transcription factor Dp-2 (E2F dimerization partner 2)	4.97289
	taf9b	TAF9B RNA polymerase II, TATA box binding protein (TBP)-associated factor	4.91765
	MED13	mediator complex subunit 13	4.77013
	TERF1	telomeric repeat binding factor (NIMA-interacting) 1	4.73602
	klf2	Kruppel-like factor 2 (lung)	4.60141
	Rab1	similar to RAB1, member RAS oncogene family; RAB1, member RAS oncogene family	4.50471
	AFF1	AF4/FMR2 family, member 1	4.34238
	TCF7	transcription factor 7, T-cell specific	4.33664
	Hdac1	histone deacetylase 1	4.3087
	Hnrnpab	heterogeneous nuclear ribonucleoprotein A/B	4.28836
	AGRN	agrin	4.17422
	bhlhe40	basic helix-loop-helix family, member e40	4.08043
	CTNNBIP1	catenin, beta-interacting protein 1	4.07162
	PDE8A	phosphodiesterase 8A	3.97854
	Xbp1	X-box binding protein 1	3.93247
	TOP2A	topoisomerase (DNA) II alpha	3.80469
	Med14	mediator complex subunit 14	3.78602
	rnf20	ring finger protein 20	3.72513
	BCL10	B-cell CLL/lymphoma 10; dimethylarginine dimethylaminohydrolase 1	3.69772
	TAF1	TAF1 RNA polymerase II, TATA box binding protein (TBP)-associated factor	3.6937
	IKBKAP	inhibitor of kappa light polypeptide gene enhancer in B-cells, kinase complex-associated protein	3.68158
	Eid2	EP300 interacting inhibitor of differentiation 2	3.61564
	pycard	PYD and CARD domain containing	3.59135
	ELL3	elongation factor RNA polymerase II-like 3	3.55391
	ZHX2	zinc fingers and homeoboxes 2	3.42992
	purb	purine rich element binding protein B	3.39102
	CELSR2	cadherin, EGF LAG seven-pass G-type receptor 2 (flamingo homolog, Drosophila)	3.37177
	Zfpm2	zinc finger protein, multitype 2	3.35392
	maf	v-maf musculoaponeurotic fibrosarcoma oncogene homolog (avian)	3.34987
	BCLAF1	BCL2-associated transcription factor 1	3.33894
	Klf5	Kruppel-like factor 5	3.25368
	Rbpj	recombination signal binding protein for immunoglobulin kappa J region	3.21158
	ICAM1	intercellular adhesion molecule 1	3.18688
	TRAK2	trafficking protein, kinesin binding 2	3.13375
	BZW1	basic leucine zipper and W2 domains 1	3.11478
	YWHAH	tyrosine 3-monooxygenase/tryptophan 5-monooxygenase activation protein, eta polypeptide	3.10909
	NEO1	neogenin homolog 1 (chicken)	3.07608
	BRCA1	breast cancer 1	3.07515
	STAT4	signal transducer and activator of transcription 1; signal transducer and activator of transcription 4	3.07157
	REST	RE1-silencing transcription factor	2.97518
	HNRPDL	heterogeneous nuclear ribonucleoprotein D-like	2.9471
	Zbtb8a	zinc finger and BTB domain containing 8a	2.91393
	ccnc	cyclin C	2.90064
	Egr1	early growth response 1	2.89803
	Zfp819	zinc finger protein 819	2.85393
	Afap1l2	actin filament associated protein 1-like 2	2.8331
	NFIB	nuclear factor I/B	2.82432
	Sertad1	SERTA domain containing 1	2.82047
	NCOR1	nuclear receptor co-repressor 1	2.81947
	UHRF1	ubiquitin-like with PHD and ring finger domains 1	2.80376
	IRF7	interferon regulatory factor 7	2.78372
	NKX2-2	NK2 homeobox 2	2.76012
	SNIP1	Smad nuclear interacting protein 1	2.74931
	psmc3ip	proteasome (prosome, macropain) 26S subunit, ATPase 3, interacting protein	2.71839
	Hes6	hairy and enhancer of split 6 (Drosophila)	2.71407
	E2F1	E2F transcription factor 1	2.69755
	ikzf2	IKAROS family zinc finger 2	2.67948
	myo6	myosin VI	2.67428
	RQCD1	rcd1 (required for cell differentiation) homolog 1 (S. pombe)	2.66905
	Zfp61	zinc finger protein 61	2.65778
	khsrp	KH-type splicing regulatory protein	2.64056
	Tceal1	transcription elongation factor A (SII)-like 1	2.61637
	CAND2	cullin-associated and neddylation-dissociated 2 (putative)	2.61334
	TAF8	TAF8 RNA polymerase II, TATA box binding protein (TBP)-associated factorq	2.61177
	AEBP2	AE binding protein 2	2.60562
	CENPK	centromere protein K	2.57802
	TCEA1	transcription elongation factor A 1 isoform 2	2.57797
	Rnf4	ring finger protein 4	2.56585
	LITAF	lipopolysaccharide-induced TNF factor	2.56404
	MED28	mediator complex subunit 28	2.53766
	Cdk2	cyclin dependent kinase 2	2.5286
	TCF4	transcription factor 4	2.52217
	Topors	topoisomerase I binding, arginine/serine-rich	2.49455
	STK16	serine/threonine kinase 16	2.48975
	Mysm1	myb-like, SWIRM and MPN domains 1	2.48572
	Zfp26	zinc finger protein 26	2.42309
	PQBP1	polyglutamine binding protein 1	2.39654
	hltf	helicase-like transcription factor	2.38988
	Zfp367	zinc finger protein 367	2.38387
	Nup62	nucleoporin 62	2.37136
	ppie	peptidylprolyl isomerase E (cyclophilin E)	2.35748
	Rem2	RAS (RAD and GEM) like GTP binding 2	2.33894
	SMARCC1	SWI/SNF related, matrix associated, actin dependent regulator of chromatin, subfamily c, member 1	2.31745
	strap	serine/threonine kinase receptor associated protein	2.31002
	TRIP4	thyroid hormone receptor interactor 4	2.3081
	GCLC	glutamate-cysteine ligase, catalytic subunit	2.30518
	pnrc2	proline-rich nuclear receptor coactivator 2	2.30025
	IRF8	interferon regulatory factor 8	2.28713
	MLF1IP	myeloid leukemia factor 1 interacting protein	2.27554
	MCM6	minichromosome maintenance complex component 6	2.26864
	Kdm1	lysine (K)-specific demethylase 1	2.26373
	Irak1	interleukin-1 receptor-associated kinase 1	2.25018
	BLOC1S2	biogenesis of lysosomal organelles complex-1, subunit 2	2.23799
	Hells	helicase, lymphoid specific	2.23561
	Zfp354c	zinc finger protein 354C	2.2248
	Hexim2	hexamthylene bis-acetamide inducible 2	2.22012
	Smarce1	SWI/SNF related, matrix associated, actin dependent regulator of chromatin, subfamily e, member 1	2.21707
	C1d-ps1	nuclear DNA binding protein; nuclear DNA binding protein, pseudogene 1	2.21585
	PSPC1	paraspeckle component 1	2.21453
	Mcts2	malignant T cell amplified sequence 2; malignant T cell amplified sequence 1	2.20197
	GATAD1	GATA zinc finger domain containing 1	2.20185
	MEF2A	myocyte enhancer factor 2a	2.19398
	PER2	period homolog 2 (Drosophila)	2.1763
	RPS6KA5	ribosomal protein S6 kinase, polypeptide 5	2.16507
	MED6	mediator complex subunit 6	2.1612
	Cdc5l	CDC5 cell division cycle 5-like (S. pombe)	2.1573
	chd3	chromodomain helicase DNA binding protein 3	2.15673
	JAZF1	JAZF zinc finger 1	2.1507
	runx3	runt-related transcription factor 3	2.15004
	ETV6	ets variant 6	2.14213
	DR1	down-regulator of transcription 1	2.13362
	FOXM1	forkhead box M1	2.11726
	kat5	K(lysine) acetyltransferase 5	2.09844
	Zfp426l	zinc finger protein 426; zinc finger protein 426-like	2.09061
	MLX	MAX-like protein X	2.07936
	NFX1	nuclear transcription factor, X-box binding 1	2.07068
	NR1I3	nuclear receptor subfamily 1, group I, member 3	2.06679
	HR	hairless	2.05449
	Tada2l	transcriptional adaptor 2 (ADA2 homolog, yeast)-like	2.04899
	TNFAIP1	tumor necrosis factor, alpha-induced protein 1 (endothelial)	2.03607
	DNAJB5	DnaJ (Hsp40) homolog, subfamily B, member 5	2.02044
	GRLF1	glucocorticoid receptor DNA binding factor 1	2.00141
	Kras	v-Ki-ras2 Kirsten rat sarcoma viral oncogene homolog	1.992	0.00025
	med4	mediator complex subunit 4	1.98004
	AHCTF1	AT hook containing transcription factor 1	1.97353
	NOLC1	nucleolar and coiled-body phosphoprotein 1	1.92393
	wt1	Wilms tumor 1	1.91814
	APP	amyloid beta (A4) precursor protein	1.89143
	Mxd3	Max dimerization protein 3	1.88419
	ELK4	ELK4, member of ETS oncogene family	1.87748
	Znf672	zinc finger protein 672	1.85077
	NR2C2	nuclear receptor subfamily 2, group C, member 2	1.85077
	NAB1	Ngfi-A binding protein 1	1.84837
	Sumo1	SMT3 suppressor of mif two 3 homolog 1 (S. cerevisiae)	1.84702
	MCM7	minichromosome maintenance deficient 7 (S. cerevisiae)	1.84499
	LANCL2	LanC lantibiotic synthetase component C-like 2 (bacterial)	1.83122
	cc2d1a	coiled-coil and C2 domain containing 1A	1.79865
	MED23	mediator complex subunit 23	1.79223
	cdca7	cell division cycle associated 7	1.78995
	HAT1	histone acetyltransferase 1	1.78423
	CDKN2A	cyclin-dependent kinase inhibitor 2A	1.78278
	IRF9	interferon regulatory factor 9	1.78201
	PSMC5	proteasome (prosome, macropain) 26S subunit, ATPase, 5	1.77524
	Tsc22d1	TSC22 domain family, member 1	1.76488
	TAF1D	TATA box binding protein (TBP)-associated factor, RNA polymerase I, D, 41kDa	1.75819
	Dmtf1	cyclin D binding myb-like transcription factor 1	1.74177
	rnf2	ring finger protein 2	1.72667
	Zfp275	zinc finger protein 275	1.71546
	PASK	PAS domain containing serine/threonine kinase	1.69898
	CREBBP	CREB binding protein	1.69536
	BRF2	BRF2, subunit of RNA polymerase III transcription initiation factor, BRF1-like	1.69372
	MYD88	myeloid differentiation primary response gene 88	1.68924
	NPAT	nuclear protein, ataxia-telangiectasia locus	1.68718
	Khdrbs1	KH domain containing, RNA binding, signal transduction associated 1	1.68593
	TSKS	interferon regulatory factor 3; serine/threonine kinase 22 substrate 1	1.67384
	TRPS1	trichorhinophalangeal syndrome I homolog (human)	1.67336
	ZNF23	zinc finger protein 23 (KOX 16)	1.67053
	MITF	microphthalmia-associated transcription factor	1.66453
	usf1	upstream transcription factor 1	1.65962
	ARID4A	AT rich interactive domain 4A (Rbp1 like)	1.65701
	Zfp7	zinc finger protein 7	1.65483
	SIM2	single-minded homolog 2 (Drosophila)	1.65462
	MED24	mediator complex subunit 24	1.65082
	GPS2	G protein pathway suppressor 2	1.64809
	Sra1	steroid receptor RNA activator 1	1.64376
	per3	period homolog 3 (Drosophila)	1.64264
	nfyc	nuclear transcription factor-Y gamma	1.64163
	Epas1	endothelial PAS domain protein 1	1.63403
	dnmt1	DNA (cytosine-5-)-methyltransferase 1	1.63285
	CCNA2	cyclin A2	1.63237
	UBC	similar to polyubiquitin; ubiquitin C; ubiquitin B	1.62591
	PRDM2	PR domain containing 2, with ZNF domain	1.61343
	carhsp1	calcium regulated heat stable protein 1	1.61317
	NUFIP1	nuclear fragile X mental retardation protein interacting protein 1	1.61059
	Atf6	activating transcription factor 6	1.59991
	FOSL1	fos-like antigen 1	1.59676
	Jak2	Janus kinase 2	1.59384
	Tcfe3	transcription factor E3	1.58238
	irak3	interleukin-1 receptor-associated kinase 3	1.58
	NR2F1	nuclear receptor subfamily 2, group F, member 1	1.57995
	PDLIM1	PDZ and LIM domain 1	1.57556
	Hivep1	human immunodeficiency virus type I enhancer binding protein 1	1.57443
	Zfp382	zinc finger protein 382	1.56719
	Zfp128	zinc finger protein 128	1.5634
	ccdc101	coiled-coil domain containing 101	1.54819
	SIRT3	sirtuin (silent mating type information regulation 2 homolog) 3 (S. cerevisiae)	1.54629
	prdx3	peroxiredoxin 3	1.52825
	ING2	inhibitor of growth family, member 2	1.51837
	BHLHE41	basic helix-loop-helix family, member e41	1.51687
	ZNF18	zinc finger protein 18	1.51444
	Gtf2a2	general transcription factor IIA, 2	1.50852
	gtf2i	general transcription factor II I	1.50594
	uba3	ubiquitin-like modifier activating enzyme 3	1.50425
	dbp	D site of albumin promoter (albumin D-box) binding protein	1.49823
	FOXP1	forkhead box P1	1.49075
	NFKB1	nuclear factor of kappa light polypeptide gene enhancer in B-cells 1	1.48153
	RIPK1	receptor (TNFRSF)-interacting serine-threonine kinase 1	1.47498
	paf1	Paf1, RNA polymerase II associated factor, homolog (S. cerevisiae)	1.47441
	Tceb3	transcription elongation factor B (SIII), polypeptide 3	1.47353
	RERE	arginine-glutamic acid dipeptide (RE) repeats	1.46995
	SUV420H2	suppressor of variegation 4-20 homolog 2 (Drosophila)	1.46903
	RBM15B	RNA binding motif protein 15B	1.4635
	RHOC	ras homolog gene family, member A; ras homolog gene family, member C	1.4515
	Foxk2	forkhead box K2	1.4471
	rfx3	regulatory factor X, 3 (influences HLA class II expression)	1.44056
	snf8	SNF8, ESCRT-II complex subunit, homolog (S. cerevisiae)	1.43699
	nedd8	neural precursor cell expressed, developmentally down-regulated 8	1.4339
	CDK7	cyclin-dependent kinase 7	1.42326
	med1	mediator complex subunit 1	1.42061
	Tceb2	transcription elongation factor B (SIII), polypeptide 2	1.4167
	Zfp143	zinc finger protein 143	1.41519
	PCGF6	polycomb group ring finger 6	1.408
	Adar	adenosine deaminase, RNA-specific	1.39798
	PCGF2	polycomb group ring finger 2	1.39263
	rfc1	replication factor C (activator 1) 1	1.37672
	MDFIC	MyoD family inhibitor domain containing	1.36478
	Nif3l1	NIF3 NGG1 interacting factor 3-like 1 (S. pombe)	1.35562
	MTF1	metal-regulatory transcription factor 1	1.35167
	PIAS3	protein inhibitor of activated STAT, 3	1.33123
	Zfp191	zinc finger protein 191	1.32239
	PNRC1	proline-rich nuclear receptor coactivator 1	1.30289
	Gatad2b	GATA zinc finger domain containing 2B	1.29448
	TCF25	transcription factor 25 (basic helix-loop-helix)	1.29219
	keap1	Kelch-like ECH-associated protein 1	1.29034
	HMGB1	high mobility group box 1	1.28267
	CREBL2	cAMP responsive element binding protein-like 2	1.28076
	rasd1	RAS, dexamethasone-induced 1	1.27717
	DAXX	death-domain associated protein	1.26554
	MORF4L1	similar to mortality factor 4 like 1; mortality factor 4 like 1	1.25851
	MED17	mediator complex subunit 17	1.24716
	NEDD4	neural precursor cell expressed, developmentally down-regulated gene 4	1.22365
	HMGB2	similar to High mobility group protein 2 (HMG-2); high mobility group box 2	1.22015
	ing1	inhibitor of growth family, member 1	1.21981
	nonO	non-POU domain containing, octamer-binding	1.21742
	ssrp1	structure specific recognition protein 1	1.19778
	PREB	prolactin regulatory element binding	1.19188
	Txn1	thioredoxin 1	1.18736
	Irf1	interferon regulatory factor 1	1.17498
	sufU	suppressor of fused homolog (Drosophila)	1.15616
	Srf	serum response factor (c-fos serum response element-binding transcription factor)	1.147
	MUSK	muscle, skeletal, receptor tyrosine kinase	0.91872
	HELT	HES/HEY-like transcription factor	0.892288
	ZFHX3	zinc finger homeobox 3	0.89009
	rps14	similar to ribosomal protein S14; ribosomal protein S14	0.879392
	nfe2l2	nuclear factor, erythroid derived 2, like 2	0.879117
	SARNP	SAP domain containing ribonucleoprotein	0.87641
	ddx20	DEAD (Asp-Glu-Ala-Asp) box polypeptide 20	0.871199
	nr4a3	nuclear receptor subfamily 4, group A, member 3	0.870696
	MAP2K1	mitogen activated protein kinase kinase 1	0.866492
	Runx1	runt related transcription factor 1	0.864585
	nr5a1	nuclear receptor subfamily 5, group A, member 1	0.862241
	CITED1	Cbp/p300-interacting transactivator with Glu/Asp-rich carboxy-terminal domain 1	0.861376
	Gli3	GLI-Kruppel family member GLI3	0.858434
	TRIM28	tripartite motif-containing 28	0.856446
	SOX18	SRY (sex determining region Y)-box 18	0.85633
	TRIM66	tripartite motif-containing 66	0.85147
	DDX5	DEAD (Asp-Glu-Ala-Asp) box polypeptide 5	0.851331
	Hcfc1	host cell factor C1	0.845971
	TBR1	T-box, brain, 1	0.844518
	Tbx1	T-box 1	0.840469
	ENY2	enhancer of yellow 2 homolog (Drosophila)	0.839716
	Ablim3	actin binding LIM protein family, member 3	0.836196
	FABP4	fatty acid binding protein 4, adipocyte	0.834695
	RFX5	regulatory factor X, 5 (influences HLA class II expression)	0.832305
	NEUROG3	neurogenin 3	0.829339
	Morf4l2	similar to MORF-related gene X; mortality factor 4 like 2	0.82671
	rab25	RAB25, member RAS oncogene family	0.826152
	mybbp1a	MYB binding protein (P160) 1a	0.824102
	ZNF184	zinc finger protein 184	0.819708
	ERG	avian erythroblastosis virus E-26 (v-ets) oncogene related	0.819517
	KCNH1	potassium voltage-gated channel, subfamily H (eag-related), member 1	0.8193
	foxd1	forkhead box D1	0.818915
	TCEAL8	transcription elongation factor A (SII)-like 8	0.818177
	SMYD1	SET and MYND domain containing 1	0.817315
	Egr4	early growth response 4	0.816107
	kcnip3	Kv channel interacting protein 3, calsenilin	0.815788
	MTDH	metadherin	0.814605
	DLX5	distal-less homeobox 5	0.813612
	calca	calcitonin/calcitonin-related polypeptide, alpha	0.812766
	PGR	progesterone receptor	0.811936
	DNMT3A	DNA (cytosine-5-)-methyltransferase 3 alpha	0.811629
	CBY1	chibby homolog 1 (Drosophila)	0.811081
	ADNP	activity-dependent neuroprotector homeobox	0.810948
	POU3F3	POU class 3 homeobox 3	0.810683
	Rhox4g	reproductive homeobox 4G	0.807261
	PROX1	prospero homeobox 1	0.805652
	NCOA6	nuclear receptor coactivator 6	0.801869
	lhx1	LIM homeobox 1	0.800203
	Hoxc6	homeo box C6; homeobox C9	0.797127
	pitX1	paired-like homeodomain 1	0.797039
	SMAD3	SMAD family member 3	0.79626
	Tcfcp2l1	transcription factor CP2-like 1	0.79472
	CDYL	chromodomain protein, Y chromosome-like	0.79431
	CITED4	Cbp/p300-interacting transactivator, with Glu/Asp-rich carboxy-terminal domain, 4	0.791158
	CUX2	cut-like homeobox 2	0.790967
	CHURC1	churchill domain containing 1	0.790427
	hsf2	heat shock factor 2	0.788418
	Olig2	oligodendrocyte lineage transcription factor 2	0.786981
	KCNH8	potassium voltage-gated channel, subfamily H (eag-related), member 8	0.784638
	PER2	period homolog 2 (Drosophila)	0.783091
	Npm1	nucleophosmin	0.782502
	EHMT2	euchromatic histone lysine N-methyltransferase 2	0.782192
	Sirt7	sirtuin 7 (silent mating type information regulation 2, homolog) 7 (S. cerevisiae)	0.781603
	foxi2	forkhead box I2	0.779451
	Per1	period homolog 1 (Drosophila)	0.77641
	Zfp426l2	zinc finger protein 426-like 2	0.775061
	PKIA	protein kinase (cAMP-dependent, catalytic) inhibitor alpha	0.773095
	ITGA9	integrin alpha 9	0.772967
	Lhx5	LIM homeobox 5	0.772915
	tal1	T-cell acute lymphocytic leukemia 1	0.771462
	BATF2	basic leucine zipper transcription factor, ATF-like 2	0.770205
	SCGB1A1	secretoglobin, family 1A, member 1 (uteroglobin)	0.769808
	FOXI1	forkhead box I1	0.769229
	TMEM215	transmembrane protein 215	0.768692
	POU6F1	POU class 6 homeobox 1	0.768572
	MSX2	msh homeobox 2	0.766994
	HMX1	H6 family homeobox 1	0.765759
	tbx2	T-box 2	0.76564
	NEUROD2	neurogenic differentiation 2	0.764788
	CTBP2	C-terminal binding protein 2; similar to C-terminal-binding protein 2 (CtBP2)	0.763905
	FOXC2	forkhead box C2	0.762715
	Kcnh4	potassium voltage-gated channel, subfamily H (eag-related), member 4	0.762379
	NR2F6	nuclear receptor subfamily 2, group F, member 6	0.759692
	OLIG1	oligodendrocyte transcription factor 1	0.758469
	Crem	cAMP responsive element modulator	0.755988
	gatA5	GATA binding protein 5	0.754761
	Ncoa2	nuclear receptor coactivator 2	0.753271
	Wnt1	wingless-type MMTV integration site family, member 1	0.753068
	MAML1	mastermind like 1 (Drosophila)	0.752866
	Nr1h2	nuclear receptor subfamily 1, group H, member 2	0.752201
	MAML3	mastermind like 3 (Drosophila)	0.751976
	NTF3	neurotrophin 3	0.751687
	ZIC3	Zic family member 3 (odd-paired homolog, Drosophila)	0.751143
	Vgll2	vestigial like 2 (Drosophila)	0.750309
	RNF141	ring finger protein 141	0.749108
	ube2b	ubiquitin-conjugating enzyme E2B, RAD6 homology (S. cerevisiae)	0.748801
	WWTR1	WW domain containing transcription regulator 1	0.747575
	CREB3L4	cAMP responsive element binding protein 3-like 4	0.746841
	Zfhx2	zinc finger homeobox 2	0.744116
	Nrl	neural retina leucine zipper	0.744077
	nkx2-1	NK2 homeobox 1	0.743751
	FOXJ1	forkhead box J1	0.742069
	RBAK	RB-associated KRAB zinc finger	0.741885
	POU4F1	POU class 4 homeobox 1	0.741326
	Otx2	orthodenticle homolog 2 (Drosophila)	0.74011
	bmp7	bone morphogenetic protein 7	0.737012
	Myocd	transcription factor myocardin	0.735639
	L3MBTL	l(3)mbt-like (Drosophila)	0.734918
	nr1i2	nuclear receptor subfamily 1, group I, member 2	0.734879
	cebpd	CCAAT/enhancer binding protein (C/EBP), delta	0.734116
	ANP32A	acidic (leucine-rich) nuclear phosphoprotein 32 family, member A	0.7338
	GRIN1	glutamate receptor, ionotropic, N-methyl D-aspartate 1	0.73265
	HEY1	hairy/enhancer-of-split related with YRPW motif 1	0.73223
	HOXD10	homeo box D10	0.731015
	CNBP	CCHC-type zinc finger, nucleic acid binding protein	0.730511
	PPARA	peroxisome proliferator activated receptor alpha	0.729754
	DRD2	dopamine receptor D2	0.728851
	BARHL1	BarH-like homeobox 1	0.728769
	GTF2H4	general transcription factor II H, polypeptide 4	0.727484
	ISL2	ISL LIM homeobox 2	0.727021
	Grm5	glutamate receptor, metabotropic 5	0.726902
	MAPK1	mitogen activated protein kinase 1	0.726697
	MLLT1	myeloid/lymphoid or mixed-lineage leukemia (trithorax homolog, Drosophila); translocated to, 1	0.725662
	shh	sonic hedgehog	0.725388
	EPO	erythropoietin	0.723748
	Mycl1	v-myc myelocytomatosis viral oncogene homolog 1, lung carcinoma derived (avian)	0.722645
	NR4A2	nuclear receptor subfamily 4, group A, member 2	0.722384
	ZC3H8	zinc finger CCCH type containing 8	0.72182
	Isl1	ISL LIM homeobox 1	0.719772
	TLE1	transducin-like enhancer of split 1 (E(sp1) homolog, Drosophila)	0.718576
	ELF2	E74-like factor 2	0.716661
	traF2	Tnf receptor-associated factor 2	0.715913
	ST18	suppression of tumorigenicity 18	0.715348
	HBZ	hemoglobin, zeta	0.715242
	ONECUT1	one cut homeobox 1	0.712702
	Snf1lk	SNF1-like kinase	0.712119
	Zfp187	zinc finger protein 187	0.712108
	RBM9	RNA binding motif protein 9	0.711195
	Cbfa2t3	core-binding factor, runt domain, alpha subunit 2, translocated to, 3 (human)	0.710874
	CSDC2	cold shock domain containing C2, RNA binding	0.710459
	Ar	androgen receptor	0.708912
	NSD1	nuclear receptor binding SET domain protein 1	0.704538
	EHMT1	euchromatic histone-lysine N-methyltransferase 1	0.703821
	NEUROG1	neurogenin 1	0.703533
	TFEC	transcription factor EC	0.703426
	Med13l	mediator complex subunit 13-like	0.701893
	Cmtm2a	CKLF-like MARVEL transmembrane domain containing 2A	0.701373
	Foxe3	forkhead box E3	0.700597
	Alx3	aristaless-like homeobox 3	0.700416
	Nfam1	NFAT activating protein with ITAM motif 1	0.699942
	cat	catalase	0.699235
	PAX4	paired box 4	0.69891
	Hnf4a	hepatocyte nuclear factor 4, alpha	0.698568
	TSHZ1	teashirt zinc finger homeobox 1; similar to teashirt family zinc finger 1	0.698561
	foxn3	forkhead box N3	0.698511
	PAX9	paired box 9	0.695309
	NR5A2	similar to FTZ-F1 beta1 protein; nuclear receptor subfamily 5, group A, member 2	0.69528
	Tcfap2e	transcription factor AP-2, epsilon	0.693505
	Ciita	class II transactivator	0.693504
	rhoq	ras homolog gene family, member Q	0.69336
	nr0b1	nuclear receptor subfamily 0, group B, member 1	0.692561
	DNTTIP1	deoxynucleotidyltransferase, terminal, interacting protein 1	0.691494
	ASCL2	achaete-scute complex homolog 2 (Drosophila)	0.690908
	ACTL6B	actin-like 6B	0.689791
	JUND	Jun D proto-oncogene	0.689713
	PRPF6	PRP6 pre-mRNA splicing factor 6 homolog (S. cerevisiae)	0.689009
	MED22	mediator complex subunit 22	0.688548
	ITGB2	integrin beta 2	0.688275
	Zfp94	zinc finger protein 94	0.687653
	hes5	hairy and enhancer of split 5 (Drosophila)	0.686569
	mRpL12	mitochondrial ribosomal protein L12	0.684663
	Runx2	runt related transcription factor 2	0.68384
	TIGD5	tigger transposable element derived 5	0.681392
	MEF2D	myocyte enhancer factor 2D	0.681101
	egln1	EGL nine homolog 1 (C. elegans)	0.68
	RYBP	RING1 and YY1 binding protein	0.679294
	vsx1	acyl-CoA synthetase short-chain family member 1; visual system homeobox 1	0.678193
	MAGED1	melanoma antigen, family D, 1	0.677251
	RNF10	ring finger protein 10	0.675896
	Med15	mediator complex subunit 15	0.674844
	STAT5A	signal transducer and activator of transcription 5A	0.673297
	RXRA	retinoid X receptor alpha	0.673084
	CREB3L3	cAMP responsive element binding protein 3-like 3	0.67285
	PUS1	pseudouridylate synthase 1	0.672713
	RXRG	retinoid X receptor gamma	0.672265
	HIPK2	homeodomain interacting protein kinase 2	0.671355
	SOX2	SRY (sex determining region Y)-box 2	0.670565
	fli1	Friend leukemia virus integration 1	0.669096
	ABCG1	ATP-binding cassette, sub-family G (WHITE), member 1	0.668855
	pou3f2	POU class 3 homeobox 2	0.668776
	Zfp148	zinc finger protein 148	0.668096
	hoxb5	homeo box B5	0.66702
	hoxd3	homeo box D3	0.665405
	cry2	cryptochrome 2 (photolyase-like)	0.663425
	Hivep3	human immunodeficiency virus type I enhancer binding protein 3	0.661174
	MLXIP	MLX interacting protein	0.658661
	HNF1A	HNF1 homeobox A	0.655612
	Hipk3	homeodomain interacting protein kinase 3	0.654993
	GDNF	glial cell derived neurotrophic factor	0.654871
	Rxrb	retinoid X receptor beta	0.654273
	SIN3A	SIN3 homolog A, transcription regulator (yeast)	0.653571
	VAX2	ventral anterior homeobox 2	0.651982
	PCDH1	protocadherin 1	0.651663
	MXI1	MAX interactor 1	0.650701
	UNCX	UNC homeobox	0.648315
	nfix	nuclear factor I/X (CCAAT-binding transcription factor)	0.648124
	KHDRBS3	KH domain containing, RNA binding, signal transduction associated 3	0.64748
	Srebf1	sterol regulatory element binding transcription factor 1	0.64659
	fzd1	frizzled homolog 1 (Drosophila)	0.641164
	Camk2a	calcium/calmodulin-dependent protein kinase II alpha	0.639499
	Zfp90	zinc finger protein 90	0.639349
	ccnl1	cyclin L1	0.638368
	RAI1	retinoic acid induced 1	0.637081
	PA2G4	proliferation-associated 2G4	0.636846
	TSC22D3	TSC22 domain family, member 3	0.635515
	E2F7	E2F transcription factor 7	0.635491
	MLLT3	myeloid/lymphoid or mixed-lineage leukemia (trithorax homolog, Drosophila); translocated to, 3	0.634935
	MED12	Mediator of RNA polymerase II transcription subunit 12	0.634415
	erF	Ets2 repressor factor	0.631479
	SCAP	SREBF chaperone	0.631123
	Nr1d1	nuclear receptor subfamily 1, group D, member 1	0.630415
	CSDE1	cold shock domain containing E1, RNA binding	0.629649
	DNMT3B	DNA methyltransferase 3B	0.627111
	KDM5B	lysine (K)-specific demethylase 5B	0.625747
	GLI1	GLI-Kruppel family member GLI1	0.624533
	ZNF667	zinc finger protein 667	0.624389
	foxg1	forkhead box G1	0.621454
	NFIL3	nuclear factor, interleukin 3 regulated	0.613312
	PPARGC1A	peroxisome proliferator-activated receptor gamma, coactivator 1 alpha	0.61326
	Sfrs5	splicing factor, arginine/serine-rich 5	0.610024
	TRIM24	tripartite motif-containing 24	0.608631
	CEBPB	CCAAT/enhancer binding protein (C/EBP), beta	0.606723
	NDN	necdin homolog (mouse)	0.604391
	MXD4	Max dimerization protein 4	0.603402
	HDAC4	histone deacetylase 4	0.602846
	Foxl2	forkhead box L2	0.600857
	GATA6	GATA binding protein 6	0.594619
	TXNIP	thioredoxin interacting protein	0.589827
	rarA	retinoic acid receptor, alpha	0.585717
	elf3	E74-like factor 3	0.584171
	id1	inhibitor of DNA binding 1	0.581882
	Sirt2	sirtuin (silent mating type information regulation 2 homolog) 2 (S. cerevisiae)	0.581288
	Foxk1	forkhead box K1	0.579348
	MEF2C	myocyte enhancer factor 2C	0.575822
	TNF	tumor necrosis factor (TNF superfamily, member 2)	0.574535
	ahr	aryl hydrocarbon receptor	0.57441
	MYC	myelocytomatosis oncogene	0.573676
	FOXQ1	forkhead box Q1	0.572693
	EP300	E1A binding protein p300	0.572442
	JMJD1C	jumonji domain containing 1C	0.571753
	POLR3K	polymerase (RNA) III (DNA directed) polypeptide K, 12.3 kDa	0.571497
	suv420h1	suppressor of variegation 4-20 homolog 1 (Drosophila)	0.570461
	Trim16	tripartite motif-containing 16	0.564366
	ZNF124	zinc finger protein 124 (HZF-16)	0.563844
	HOXB3	homeo box B3	0.555327
	nr2c1	nuclear receptor subfamily 2, group C, member 1	0.548915
	RCOR2	REST corepressor 2; similar to REST corepressor 2	0.546684
	ppargc1b	peroxisome proliferator-activated receptor gamma, coactivator 1 beta	0.545856
	JDP2	Jun dimerization protein 2	0.545238
	HNF1B	HNF1 homeobox B	0.542852
	Zfp709l1	zinc finger protein 709-like 1	0.541529
	cbx2	chromobox homolog 2 (Pc class homolog, Drosophila)	0.534932
	Irx1	Iroquois-class homeodomain protein IRX-1 (Iroquois homeobox protein 1)	0.532704
	dmrt1	doublesex and mab-3 related transcription factor 1	0.530802
	Rhox5	reproductive homeobox 5	0.526324
	Nr6a1	nuclear receptor subfamily 6, group A, member 1	0.512643
	hes1	hairy and enhancer of split 1 (Drosophila)	0.506588
	CNOT2	CCR4-NOT transcription complex, subunit 2	0.502375
	HOXA4	homeo box A4	0.502366
	DDIT3	DNA-damage inducible transcript 3	0.496378	0.0001
	ACVR2B	activin A receptor, type IIB	0.494924
	GATA2	GATA binding protein 2	0.494698
	ilf3	interleukin enhancer binding factor 3	0.494406
	PIAS4	protein inhibitor of activated STAT, 4	0.493472
	SRFBP1	serum response factor binding protein 1	0.492597
	PKIG	protein kinase inhibitor, gamma	0.492367
	notch1	Notch homolog 1, translocation-associated (Drosophila)	0.491608
	HOXD9	homeo box D9	0.485001
	HOXA9	homeobox A9	0.484574
	NR3C2	nuclear receptor subfamily 3, group C, member 2	0.480319
	klf6	Kruppel-like factor 6	0.478269
	Zfp423	zinc finger protein 423	0.476889
	foxa1	forkhead box A1	0.476523
	Zmiz1	zinc finger, MIZ-type containing 1	0.475412
	tbl1x	transducin (beta)-like 1 X-linked	0.467382
	Jun	Jun oncogene	0.460967
	HMGA2	high mobility group AT-hook 2	0.450283
	BRD7	bromodomain containing 7	0.449935
	GATA3	GATA binding protein 3	0.449703
	EBF3	early B-cell factor 3	0.445265
	NR2F2	nuclear receptor subfamily 2, group F, member 2	0.44067
	INHBA	inhibin beta-A	0.439813
	KDM3A	lysine (K)-specific demethylase 3A	0.439449
	ZEB1	zinc finger E-box binding homeobox 1	0.422392
	ZCCHC11	zinc finger, CCHC domain containing 11	0.415353
	TLE2	transducin-like enhancer of split 2 (E(sp1) homolog, Drosophila)	0.413597
	hmox1	heme oxygenase (decycling) 1	0.412718
	TGFB3	transforming growth factor, beta 3	0.41184
	RUNX1T1	runt-related transcription factor 1; translocated to, 1 (cyclin D-related)	0.409955
	mnt	max binding protein	0.408813
	NRG1	neuregulin 1	0.39753
	HBP1	HMG-box transcription factor 1	0.393019
	BCL6	B-cell CLL/lymphoma 6	0.389203
	Fst	follistatin	0.378814
	hoxa2	homeo box A2	0.373929
	id4	inhibitor of DNA binding 4	0.372913
	Tle4	transducin-like enhancer of split 4 (E(sp1) homolog, Drosophila)	0.37199
	Stat5b	signal transducer and activator of transcription 5B	0.365074
	FOXP2	forkhead box P2	0.350411
	TBL1XR1	transducin (beta)-like 1 X-linked receptor 1	0.347644
	Zfp362	zinc finger and SCAN domain containing 20; zinc finger protein 362	0.344563
	smarca2	SWI/SNF related, matrix associated, actin dependent regulator of chromatin, subfamily a, member 2	0.343214
	KLF13	Kruppel-like factor 13	0.335987
	FHL2	four and a half LIM domains 2	0.334745
	CASK	calcium/calmodulin-dependent serine protein kinase (MAGUK family)	0.333064
	HOXC4	homeo box C5; homeo box C4	0.331497
	tcf3	transcription factor 3	0.327074
	MGA	MAX gene associated	0.32413
	GATA4	GATA binding protein 4	0.318669
	zbtb44	zinc finger and BTB domain containing 44	0.318283
	Sox4	SRY (sex determining region Y)-box 4	0.316144
	Duxbl	double homeobox B-like	0.314324
	HOXA5	homeo box A5	0.312078
	RFX7	regulatory factor X, 7	0.310532
	KLF7	Kruppel-like factor 7 (ubiquitous)	0.309385
	BCL11B	B-cell CLL/lymphoma 11B (zinc finger protein)	0.301708
	NPAS2	neuronal PAS domain protein 2	0.300037
	Atf7	activating transcription factor 7	0.299599
	Aebp1	AE binding protein 1	0.297255
	HOXA10	homeo box A10	0.295183
	Mafb	v-maf musculoaponeurotic fibrosarcoma oncogene homolog B (avian)	0.287236
	Zfp462	zinc finger protein 462	0.283932
	NR1H3	nuclear receptor subfamily 1, group H, member 3	0.282651
	klf15	Kruppel-like factor 15	0.282137
	BMP4	bone morphogenetic protein 4	0.276155
	Irx5	iroquois homeobox 5	0.27562
	six1	SIX homeobox 1	0.274529
	CTNND2	catenin (cadherin-associated protein), delta 2	0.255546
	six3	SIX homeobox 3	0.24914
	PLAG1	pleiomorphic adenoma gene 1	0.242682
	ARNT2	aryl hydrocarbon receptor nuclear translocator 2	0.223349
	ZFHX4	zinc finger homeobox 4	0.217381
	Tcfap2a	transcription factor AP-2, alpha	0.212764
	Klf4	Kruppel-like factor 4 (gut)	0.204749
	ID2	inhibitor of DNA binding 2	0.185617
	TDG	thymine-DNA glycosylase	0.18276
	hopx	HOP homeobox	0.169706
	Pax1	paired box 1	0.167771
	irx2	iroquois homeobox 2	0.165239
	tbx3	T-box 3	0.155647
	NFIA	nuclear factor I/A	0.151084
	Siahbp1	siah binding protein 1	0.144374
	TLR4	toll-like receptor 4	0.138248
	Ifi204	interferon activated gene 204	0.125634
	PAX8	paired box 8	0.0714367
	MECOM	ecotropic viral integration site 1	0.0708968
	SMARCA1	SWI/SNF related, matrix associated, actin dependent regulator of chromatin, subfamily a, member 1	0.0695321
Electron transport chain	MT-ND2	NADH-ubiquinone oxidoreductase chain 2	885.655	1.4e-05
	MT-ND1	NADH-ubiquinone oxidoreductase chain 1	874.324
	MT-ND3	NADH-ubiquinone oxidoreductase chain 3	789.947
	MT-CO2	COXII	477.423
	MT-CO1	Cytochrome c oxidase subunit 1	426.042
	MT-CYB	Cytochrome b	413.38
	Sod2	superoxide dismutase 2, mitochondrial	5.72475
	SLC25A13	solute carrier family 25, member 13 (citrin)	3.68782
	Ndufv2	NADH dehydrogenase (ubiquinone) flavoprotein 2	3.59934
	CYB561D2	cytochrome b-561 domain containing 2	3.59403
	NDUFA11	NADH dehydrogenase (ubiquinone) 1 alpha subcomplex 11	3.22233
	Ndufa10l1	NADH dehydrogenase (ubiquinone) 1 alpha subcomplex 10-like 1	2.97201
	NDUFS1	NADH dehydrogenase (ubiquinone) Fe-S protein 1	2.87608
	Uqcrh	ubiquinol-cytochrome c reductase hinge protein	2.4604
	Fads1	fatty acid desaturase 1	2.30749
	Sdhaf2	similar to hypothetical protein FLJ20487	2.19359
	CYBA	cytochrome b-245, alpha polypeptide	2.18557
	GLRX2	glutaredoxin 2	2.15777
	ndufs2	NADH dehydrogenase (ubiquinone) Fe-S protein 2	1.93251	0.05
	UQCRQ	ubiquinol-cytochrome c reductase, complex III subunit VII	1.92953
	NDUFC2	NADH dehydrogenase (ubiquinone) 1, subcomplex unknown, 2	1.88973
	sdhD	succinate dehydrogenase complex, subunit D, integral membrane protein	1.83104
	etfB	electron-transfer-flavoprotein, beta polypeptide	1.81409
	SdhB	succinate dehydrogenase complex, subunit B, iron sulfur (Ip)	1.75374
	NDUFA9	NADH dehydrogenase (ubiquinone) 1 alpha subcomplex, 9	1.60935
	ERO1L	ERO1-like (S. cerevisiae)	1.56372
	CYB5B	cytochrome b5 type B (outer mitochondrial membrane)	1.5506
	NDUFS6	NADH dehydrogenase (ubiquinone) Fe-S protein 6	1.52711
	Uqcrb-ps1	ubiquinol-cytochrome c reductase binding protein, pseudogene 1	1.34234
[truncated: 180 more rows]
