# Supplementary material for: Hypothalamic and amygdalar cell lines differ markedly in mitochondrial rather than nuclear encoded gene expression
Source: BMC Genomics. 2013 Jun 21;14:413. doi: 10.1186/1471-2164-14-413 (PMC3701563; doi:10.1186/1471-2164-14-413)
Supplement: Additional file 2: Table S2 — Biological processes (BPs) associated with genes identified in Figure 3 and Table 2. [file 1471-2164-14-413-S2.xls]

## Sheet: BP for figure 3 and table
Table S2. Biological processes (BPs) associated with genes identified in Figure 3 and Table.
Gene Symbol	Gene Name	GOTERM_BP
Hmgcs2	3-hydroxy-3-methylglutaryl-Coenzyme A synthase 2 (mitochondrial)	~steroid biosynthetic process,~cholesterol biosynthetic process,~isoprenoid metabolic process,~response to nutrient,~steroid metabolic process,~cholesterol metabolic process,~isoprenoid biosynthetic process,~lipid biosynthetic process,~response to endogenous stimulus,~response to hormone stimulus,~response to extracellular stimulus,~response to organic substance,~sterol metabolic process,~sterol …
Chek1	CHK1 checkpoint homolog (S. pombe)	~cell cycle checkpoint,~DNA damage checkpoint,~G/M transition of mitotic cell cycle,~mitotic cell cycle,~DNA metabolic process,~DNA replication,~DNA repair,~protein amino acid phosphorylation,~phosphorus metabolic process,~phosphate metabolic process,~response to DNA damage stimulus,~cell cycle,~intracellular signaling cascade,~phosphorylation,~cell cycle process,~cell cycle phase,~DNA integrity …
MT-CO2	Cytochrome c oxidase subunit 2	~generation of precursor metabolites and energy,~lactation,~response to temperature stimulus,~response to cold,~response to abiotic stimulus,~energy derivation by oxidation of organic compounds,~electron transport chain,~respiratory electron transport chain,~mammary gland development,~multicellular organism reproduction,~cellular respiration,~reproductive process in a multicellular organism,~glan…
MT-CYB	Cytochrome b	~response to hypoxia,~generation of precursor metabolites and energy,~ion transport,~cation transport,~hydrogen transport,~response to osmotic stress,~hyperosmotic response,~response to nutrient,~response to temperature stimulus,~response to heat,~response to abiotic stimulus,~response to toxin,~response to salt stress,~response to endogenous stimulus,~response to hormone stimulus,~response to ex…
MT-CO1	Cytochrome c oxidase subunit 1	~generation of precursor metabolites and energy,~response to oxidative stress,~aging,~aerobic respiration,~response to abiotic stimulus,~response to inorganic substance,~response to metal ion,~energy derivation by oxidation of organic compounds,~cerebellum development,~metencephalon development,~electron transport chain,~hindbrain development,~cellular respiration,~response to copper ion,~respons…
DNA2	DNA replication helicase 2 homolog (yeast)	~mitochondrial genome maintenance,~DNA metabolic process,~DNA replication,~DNA-dependent DNA replication,~mitochondrial DNA replication,~DNA strand elongation during DNA replication,~lagging strand elongation,~regulation of DNA replication,~DNA repair,~base-excision repair,~RNA catabolic process,~response to DNA damage stimulus,~mitochondrion organization,~macromolecule catabolic process,~positiv…
Derl2	Der1-like domain family, member 2	~regulation of cell growth,~proteolysis,~ubiquitin-dependent protein catabolic process,~intracellular protein transport,~ER-nuclear signaling pathway,~response to unfolded protein,~protein localization,~positive regulation of cell proliferation,~regulation of cell size,~macromolecule catabolic process,~response to organic substance,~proteasomal protein catabolic process,~protein transport,~modifi…
DNAjb5	DnaJ (Hsp40) homolog, subfamily B, member 5	~negative regulation of transcription from RNA polymerase II promoter,~regulation of transcription, DNA-dependent,~regulation of transcription from RNA polymerase II promoter,~protein folding,~response to unfolded protein,~negative regulation of biosynthetic process,~response to organic substance,~negative regulation of macromolecule biosynthetic process,~negative regulation of macromolecule meta…
dnajc3	DnaJ (Hsp40) homolog, subfamily C, member 3	~response to unfolded protein,~response to organic substance,~response to protein stimulus,
E2f1	E2F transcription factor 1	~G/S transition of mitotic cell cycle,~mitotic cell cycle,~regulation of transcription, DNA-dependent,~regulation of transcription from RNA polymerase II promoter,~apoptosis,~cell cycle,~cell death,~positive regulation of biosynthetic process,~positive regulation of macromolecule biosynthetic process,~positive regulation of macromolecule metabolic process,~positive regulation of gene expression,~…
Fos	FBJ osteosarcoma oncogene	~response to reactive oxygen species,~conditioned taste aversion,~response to molecule of bacterial origin,~transcription,~transcription, DNA-dependent,~regulation of transcription, DNA-dependent,~regulation of transcription from RNA polymerase II promoter,~transcription from RNA polymerase II promoter,~response to oxidative stress,~cell surface receptor linked signal transduction,~enzyme linked …
Fancd2	Fanconi anemia, complementation group D2	~M phase,~DNA metabolic process,~DNA repair,~response to DNA damage stimulus,~cell cycle,~meiosis,~meiosis I,~synapsis,~gamete generation,~response to radiation,~response to abiotic stimulus,~response to ionizing radiation,~response to gamma radiation,~sexual reproduction,~cell cycle process,~cell cycle phase,~multicellular organism reproduction,~cellular response to stress,~reproductive process …
H2afx	H2A histone family, member X	~cell cycle checkpoint,~DNA damage checkpoint,~double-strand break repair via homolous recombination,~recombinational repair,~DNA metabolic process,~DNA repair,~double-strand break repair,~DNA recombination,~response to DNA damage stimulus,~intracellular signaling cascade,~gamete generation,~spermatogenesis,~sexual reproduction,~DNA integrity checkpoint,~multicellular organism reproduction,~cellu…
Jun	Jun oncogene	~protein import into nucleus, translocation,~response to reactive oxygen species,~angiogenesis,~blood vessel development,~release of cytochrome c from mitochondria,~regulation of protein amino acid phosphorylation,~negative regulation of protein amino acid phosphorylation,~vasculature development,~response to molecule of bacterial origin,~regulation of myeloid leukocyte differentiation,~positive …
Kat5	K(lysine) acetyltransferase 5	~DNA metabolic process,~DNA repair,~double-strand break repair,~chromatin organization,~chromatin assembly or disassembly,~transcription,~regulation of transcription, DNA-dependent,~regulation of transcription from RNA polymerase II promoter,~protein amino acid acetylation,~response to DNA damage stimulus,~DNA damage response, signal transduction by p class mediator resulting in transcription of …
Ndufa10	NADH dehydrogenase (ubiquinone) 1 alpha subcomplex 10	~generation of precursor metabolites and energy,~electron transport chain,~response to drug,~oxidation reduction,
Ndufa11	NADH dehydrogenase (ubiquinone) 1 alpha subcomplex 11	~generation of precursor metabolites and energy,~electron transport chain,~oxidation reduction,
Ndufs1	NADH dehydrogenase (ubiquinone) Fe-S protein 1	~generation of precursor metabolites and energy,~oxidative phosphorylation,~purine nucleotide metabolic process,~phosphorus metabolic process,~phosphate metabolic process,~oxygen and reactive oxygen species metabolic process,~cellular ion homeostasis,~apoptosis,~cell death,~nucleoside triphosphate metabolic process,~purine nucleoside triphosphate metabolic process,~purine ribonucleotide metabolic…
Ndufv2	NADH dehydrogenase (ubiquinone) flavoprotein 2	~generation of precursor metabolites and energy,~oxidative phosphorylation,~mitochondrial electron transport, NADH to ubiquinone,~phosphorus metabolic process,~phosphate metabolic process,~heart development,~muscle organ development,~striated muscle tissue development,~energy derivation by oxidation of organic compounds,~phosphorylation,~electron transport chain,~respiratory electron transport ch…
MT-ND1	NADH-ubiquinone oxidoreductase chain 1	~generation of precursor metabolites and energy,~response to oxidative stress,~response to organic substance,~response to organic cyclic substance,~electron transport chain,~response to hydroperoxide,~response to drug,~oxidation reduction,
MT-ND2	NADH-ubiquinone oxidoreductase chain 2	~generation of precursor metabolites and energy,~oxidative phosphorylation,~mitochondrial electron transport, NADH to ubiquinone,~phosphorus metabolic process,~phosphate metabolic process,~oxygen and reactive oxygen species metabolic process,~energy derivation by oxidation of organic compounds,~phosphorylation,~electron transport chain,~respiratory electron transport chain,~ATP synthesis coupled …
MT-ND3	NADH-ubiquinone oxidoreductase chain 3	~generation of precursor metabolites and energy,~response to oxidative stress,~response to radiation,~response to light stimulus,~response to abiotic stimulus,~response to light intensity,~response to endogenous stimulus,~response to hormone stimulus,~response to organic substance,~electron transport chain,~oxidation reduction,
Nuak2	NUAK family, SNF1-like kinase, 2	~protein amino acid phosphorylation,~phosphorus metabolic process,~phosphate metabolic process,~apoptosis,~cytoskeleton organization,~cell death,~cellular response to starvation,~response to extracellular stimulus,~regulation of cell death,~programmed cell death,~death,~phosphorylation,~actin filament-based process,~actin cytoskeleton organization,~response to nutrient levels,~cellular response t…
Rad18	RAD18 homolog (S. cerevisiae)	~regulation of DNA recombination,~DNA metabolic process,~DNA repair,~response to DNA damage stimulus,~gamete generation,~spermatogenesis,~response to radiation,~response to UV,~response to light stimulus,~response to abiotic stimulus,~negative regulation of macromolecule metabolic process,~sexual reproduction,~multicellular organism reproduction,~cellular response to stress,~cellular response to …
Rad50	RAD50 homolog (S. cerevisiae)	~regulation of DNA recombination,~regulation of mitotic recombination,~cell cycle checkpoint,~M phase,~telomere maintenance,~DNA metabolic process,~DNA replication,~RNA-dependent DNA replication,~DNA repair,~double-strand break repair,~DNA recombination,~protein complex assembly,~response to DNA damage stimulus,~telomere maintenance via telomerase,~cell cycle,~meiosis,~meiosis I,~reciprocal meiot…
Rad51	RAD51 homolog (RecA homolog, E. coli) (S. cerevisiae)	~M phase,~double-strand break repair via homolous recombination,~recombinational repair,~DNA metabolic process,~DNA replication,~DNA-dependent DNA replication,~DNA unwinding during replication,~DNA repair,~double-strand break repair,~DNA recombination,~protein complex assembly,~response to DNA damage stimulus,~cell cycle,~meiosis,~positive regulation of macromolecule metabolic process,~cell cycle…
Rpain	RPA interacting protein	~DNA metabolic process,~DNA replication,~DNA-dependent DNA replication,~DNA repair,~DNA recombination,~protein targeting,~protein import into nucleus,~intracellular protein transport,~nucleocytoplasmic transport,~response to DNA damage stimulus,~protein localization,~response to radiation,~response to UV,~response to light stimulus,~response to abiotic stimulus,~protein transport,~protein import,…
Sp100	SP100 nuclear antigen	~negative regulation of transcription from RNA polymerase II promoter,~regulation of transcription, DNA-dependent,~regulation of transcription from RNA polymerase II promoter,~defense response,~immune response,~response to DNA damage stimulus,~DNA damage response, signal transduction by p class mediator resulting in transcription of p class mediator,~intracellular signaling cascade,~negative regu…
SLK	STE20-like kinase (yeast)	~DNA metabolic process,~DNA repair,~nucleotide-excision repair,~protein amino acid phosphorylation,~phosphorus metabolic process,~phosphate metabolic process,~apoptosis,~response to DNA damage stimulus,~cell death,~programmed cell death,~death,~phosphorylation,~cellular response to stress,~protein amino acid autophosphorylation,
Xbp1	X-box binding protein 1	~epithelial cell development,~epithelial cell maturation,~transcription,~regulation of transcription, DNA-dependent,~ER-nuclear signaling pathway,~response to unfolded protein,~salivary gland development,~response to organic substance,~developmental maturation,~epithelial cell differentiation,~endoplasmic reticulum unfolded protein response,~pancreas development,~exocrine pancreas development,~ce…
Adcy5	adenylate cyclase 5	~adenosine receptor signaling pathway,~regulation of nucleotide metabolic process,~purine nucleotide metabolic process,~purine nucleotide biosynthetic process,~cAMP biosynthetic process,~cell surface receptor linked signal transduction,~G-protein coupled receptor protein signaling pathway,~G-protein signaling, coupled to cyclic nucleotide second messenger,~G-protein signaling, coupled to cAMP nuc…
Adcy8	adenylate cyclase 8 (brain)	~regulation of nucleotide metabolic process,~purine nucleotide metabolic process,~purine nucleotide biosynthetic process,~cAMP biosynthetic process,~cell surface receptor linked signal transduction,~G-protein coupled receptor protein signaling pathway,~G-protein signaling, coupled to cyclic nucleotide second messenger,~G-protein signaling, coupled to cAMP nucleotide second messenger,~activation o…
Adm	Adrenomedullin	~cell morphogenesis,~response to hypoxia,~in utero embryonic development,~morphogenesis of a branching structure,~embryonic epithelial tube formation,~neural tube formation,~neural tube closure,~placenta development,~embryonic placenta development,~morphogenesis of an epithelium,~response to molecule of bacterial origin,~cellular ion homeostasis,~cellular calcium ion homeostasis,~cellular metal i…
Aldh1a1	aldehyde dehydrogenase 1 family, member A1	~retinoid metabolic process,~eye development,~urogenital system development,~kidney development,~liver development,~morphogenesis of an epithelium,~optic cup morphogenesis involved in camera-type eye development,~protein complex assembly,~isoprenoid metabolic process,~terpenoid metabolic process,~vitamin metabolic process,~fat-soluble vitamin metabolic process,~vitamin A metabolic process,~respon…
Aldh3a1	aldehyde dehydrogenase 3 family, member A1	~response to hypoxia,~cellular aldehyde metabolic process,~aging,~response to nutrient,~positive regulation of cell proliferation,~response to endogenous stimulus,~response to hormone stimulus,~response to extracellular stimulus,~response to organic substance,~response to organic cyclic substance,~response to nutrient levels,~response to corticosteroid stimulus,~regulation of cell proliferation,~…
Atrx	alpha thalassemia/mental retardation syndrome X-linked (RAD54 homolog, S. cerevisiae)	~DNA metabolic process,~DNA repair,~response to DNA damage stimulus,~forebrain development,~cellular response to stress,
Stradb	amyotrophic lateral sclerosis 2 (juvenile) chromosome region, candidate 2 (human)	~MAPKKK cascade,~cell morphogenesis,~protein amino acid phosphorylation,~protein targeting,~protein export from nucleus,~phosphorus metabolic process,~phosphate metabolic process,~intracellular protein transport,~nucleocytoplasmic transport,~anti-apoptosis,~intracellular signaling cascade,~protein kinase cascade,~JNK cascade,~protein localization,~regulation of cellular ketone metabolic process,~…
Apoe	apolipoprotein E	~cell morphogenesis,~cell morphogenesis involved in differentiation,~blood vessel development,~regulation of endothelial cell proliferation,~negative regulation of endothelial cell proliferation,~vasculature development,~response to dietary excess,~circulatory system process,~vascular process in circulatory system,~regulation of nucleotide metabolic process,~negative regulation of protein kinase …
Avpr1a	arginine vasopressin receptor 1A	~regulation of cell growth,~regulation of systemic arterial blood pressure by hormone,~regulation of systemic arterial blood pressure by vasopressin,~regulation of heart rate,~aggressive behavior,~maternal aggressive behavior,~circulatory system process,~renal system process,~regulation of systemic arterial blood pressure mediated by a chemical signal,~regulation of systemic arterial blood pressu…
Arnt2	aryl hydrocarbon receptor nuclear translocator 2	~response to hypoxia,~in utero embryonic development,~transcription,~regulation of transcription, DNA-dependent,~regulation of transcription from RNA polymerase II promoter,~positive regulation of cell proliferation,~response to endogenous stimulus,~response to hormone stimulus,~embryonic development ending in birth or egg hatching,~positive regulation of biosynthetic process,~response to organic…
ATM	ataxia telangiectasia mutated homolog (human)	~cell cycle checkpoint,~DNA damage checkpoint,~response to hypoxia,~somitogenesis,~regionalization,~DNA metabolic process,~DNA repair,~protein amino acid phosphorylation,~phosphorus metabolic process,~phosphate metabolic process,~apoptosis,~induction of apoptosis,~response to DNA damage stimulus,~regulation of mitosis,~mitotic cell cycle checkpoint,~mitotic cell cycle spindle assembly checkpoint,…
Bmp4	bone morphogenetic protein 4	~skeletal system development,~ossification,~angiogenesis,~ovarian follicle development,~blood vessel development,~osteoblast differentiation,~eye development,~urogenital system development,~metanephros development,~ureteric bud development,~branching involved in ureteric bud morphogenesis,~formation of primary germ layer,~mesoderm formation,~cell fate specification,~cell fate determination,~mesod…
Bmpr2	bone morphogenetic protein receptor, type II (serine/threonine kinase)	~formation of primary germ layer,~mesoderm formation,~regionalization,~circulatory system process,~regulation of systemic arterial blood pressure,~negative regulation of systemic arterial blood pressure,~transcription,~transcription, DNA-dependent,~transcription from RNA polymerase II promoter,~protein amino acid phosphorylation,~phosphorus metabolic process,~phosphate metabolic process,~cell sur…
Brca1	breast cancer 1	~cell cycle checkpoint,~DNA damage checkpoint,~microtubule cytoskeleton organization,~double-strand break repair via homolous recombination,~recombinational repair,~DNA metabolic process,~DNA replication,~DNA repair,~regulation of DNA repair,~postreplication repair,~double-strand break repair,~DNA recombination,~proteolysis,~fatty acid metabolic process,~fatty acid biosynthetic process,~induction…
Cib1	calcium and integrin binding 1 (calmyrin)	~apoptosis,~response to DNA damage stimulus,~cell death,~programmed cell death,~death,~cellular response to stress,
Cav1	caveolin 1, caveolae protein	~MAPKKK cascade,~inactivation of MAPK activity,~microtubule cytoskeleton organization,~blood vessel development,~vasculogenesis,~response to hypoxia,~membrane raft formation,~regulation of protein amino acid phosphorylation,~negative regulation of protein amino acid phosphorylation,~positive regulation of protein amino acid phosphorylation,~regulation of endothelial cell proliferation,~negative r…
Cxcl10	chemokine (C-X-C motif) ligand 10	~response to molecule of bacterial origin,~positive regulation of immune system process,~regulation of leukocyte migration,~positive regulation of leukocyte migration,~regulation of leukocyte chemotaxis,~positive regulation of leukocyte chemotaxis,~cell motion,~chemotaxis,~defense response,~inflammatory response,~immune response,~cell surface receptor linked signal transduction,~G-protein coupled…
Cryab	crystallin, alpha B	~MAPKKK cascade,~microtubule cytoskeleton organization,~response to reactive oxygen species,~regulation of cell growth,~eye development,~monosaccharide metabolic process,~glucose metabolic process,~protein folding,~protein complex assembly,~oxygen and reactive oxygen species metabolic process,~anti-apoptosis,~response to oxidative stress,~cytoskeleton organization,~microtubule-based process,~intr…
CCND2	cyclin D2	~regulation of cyclin-dependent protein kinase activity,~G/S transition of mitotic cell cycle,~mitotic cell cycle,~ovarian follicle development,~liver development,~regulation of protein amino acid phosphorylation,~positive regulation of protein amino acid phosphorylation,~reproductive developmental process,~cell cycle,~gamete generation,~spermatogenesis,~sex differentiation,~positive regulation o…
CCNH	cyclin H	~nucleotide-excision repair, DNA damage removal,~DNA metabolic process,~DNA repair,~nucleotide-excision repair,~DNA catabolic process,~transcription,~transcription, DNA-dependent,~transcription initiation,~RNA elongation,~regulation of transcription, DNA-dependent,~regulation of transcription from RNA polymerase II promoter,~transcription from RNA polymerase II promoter,~transcription initiation …
Cst3	cystatin C	~response to reactive oxygen species,~eye development,~response to hypoxia,~cell activation,~reproductive developmental process,~regulation of DNA replication,~apoptosis,~defense response,~response to oxidative stress,~sensory organ development,~salivary gland development,~sex differentiation,~female pregnancy,~embryo implantation,~behavior,~rhythmic behavior,~circadian rhythm,~cell death,~positi…
Cyba	cytochrome b-245, alpha polypeptide	~muscle system process,~circulatory system process,~generation of precursor metabolites and energy,~protein complex assembly,~oxygen and reactive oxygen species metabolic process,~superoxide metabolic process,~defense response,~inflammatory response,~immune response,~blood circulation,~regulation of blood pressure,~positive regulation of cell proliferation,~response to wounding,~smooth muscle ada…
Cyb561d2	cytochrome b-561 domain containing 2	~generation of precursor metabolites and energy,~electron transport chain,~oxidation reduction,
Cox5b	cytochrome c oxidase subunit Vb	~response to endogenous stimulus,~response to hormone stimulus,~response to organic substance,~response to peptide hormone stimulus,
Eif2ak3	eukaryotic translation initiation factor 2 alpha kinase 3	~skeletal system development,~ossification,~chondrocyte differentiation,~chondrocyte development,~peptide secretion,~generation of a signal involved in cell-cell signaling,~translation,~regulation of translation,~regulation of translational initiation,~protein complex assembly,~protein amino acid phosphorylation,~phosphorus metabolic process,~phosphate metabolic process,~apoptosis,~activation of …
Eif2b5	eukaryotic translation initiation factor 2B, subunit 5 epsilon	~regulation of action potential,~ovarian follicle development,~reproductive developmental process,~translation,~translational initiation,~regulation of translation,~regulation of translational initiation,~cellular ion homeostasis,~ensheathment of neurons,~sex differentiation,~axon ensheathment,~nad development,~female nad development,~response to temperature stimulus,~response to heat,~response t…
Fam175a	family with sequence similarity 175, member A	~cell cycle checkpoint,~DNA damage checkpoint,~DNA metabolic process,~DNA repair,~regulation of DNA repair,~double-strand break repair,~chromatin organization,~response to DNA damage stimulus,~intracellular signaling cascade,~response to radiation,~response to abiotic stimulus,~response to ionizing radiation,~positive regulation of macromolecule metabolic process,~chromatin modification,~DNA inte…
Fads1	fatty acid desaturase 1	~very-long-chain fatty acid metabolic process,~generation of precursor metabolites and energy,~fatty acid metabolic process,~fatty acid biosynthetic process,~unsaturated fatty acid biosynthetic process,~icosanoid metabolic process,~aging,~response to nutrient,~lipid biosynthetic process,~cellular response to starvation,~response to endogenous stimulus,~response to hormone stimulus,~response to ca…
Fen1	flap structure-specific endonuclease 1	~DNA metabolic process,~DNA replication,~DNA-dependent DNA replication,~DNA strand elongation during DNA replication,~lagging strand elongation,~DNA repair,~RNA catabolic process,~response to DNA damage stimulus,~macromolecule catabolic process,~DNA strand elongation,~cellular response to stress,~DNA replication, Okazaki fragment processing,~DNA replication, removal of RNA primer,~cellular macrom…
Gja1	gap junction protein, alpha 1	~cell morphogenesis,~blood vessel development,~in utero embryonic development,~neuron migration,~vasculature development,~heart looping,~epithelial cell development,~epithelial cell maturation,~heart morphogenesis,~protein complex assembly,~nucleotide transport,~apoptosis,~cell motion,~cell-cell junction assembly,~cell-cell signaling,~heart development,~adult heart development,~regulation of hear…
Grlf1	glucocorticoid receptor DNA binding factor 1	~eye development,~embryonic epithelial tube formation,~neural tube formation,~neural tube closure,~morphogenesis of an epithelium,~transcription,~intracellular signaling cascade,~small GTPase mediated signal transduction,~sensory organ development,~regulation of cell shape,~embryonic development ending in birth or egg hatching,~negative regulation of biosynthetic process,~negative regulation of m…
GLRX2	glutaredoxin 2	~response to reactive oxygen species,~generation of precursor metabolites and energy,~response to oxidative stress,~response to organic substance,~response to inorganic substance,~cellular homeostasis,~electron transport chain,~response to hydrogen peroxide,~homeostatic process,~cell redox homeostasis,~oxidation reduction,
Gpx3	glutathione peroxidase 3	~response to reactive oxygen species,~response to molecule of fungal origin,~protein complex assembly,~peptide metabolic process,~cellular amino acid derivative metabolic process,~coenzyme metabolic process,~glutathione metabolic process,~sulfur metabolic process,~oxygen and reactive oxygen species metabolic process,~response to oxidative stress,~female pregnancy,~response to fungus,~response to …
Ghr	growth hormone receptor	~MAPKKK cascade,~activation of MAPK activity,~allantoin metabolic process,~skeletal system development,~regulation of protein amino acid phosphorylation,~positive regulation of protein amino acid phosphorylation,~citrate metabolic process,~-oxoglutarate metabolic process,~succinate metabolic process,~oxaloacetate metabolic process,~protein amino acid phosphorylation,~isoleucine metabolic process,…
Hmox1	heme oxygenase (decycling) 1	~response to reactive oxygen species,~angiogenesis,~blood vessel development,~response to hypoxia,~regulation of cytokine production,~negative regulation of cytokine production,~vasculature development,~healing during inflammatory response,~negative regulation of immune system process,~regulation of leukocyte activation,~negative regulation of leukocyte activation,~regulation of immune effector p…
HFE	hemochromatosis	~antigen processing and presentation of peptide antigen via MHC class I,~cellular ion homeostasis,~cellular iron ion homeostasis,~immune response,~female pregnancy,~cellular response to starvation,~response to extracellular stimulus,~cellular response to iron ion starvation,~regulation of hormone levels,~cellular homeostasis,~antigen processing and presentation,~cellular cation homeostasis,~cellu…
Hdac6	histone deacetylase 6	~protein polyubiquitination,~response to reactive oxygen species,~protein complex assembly,~protein amino acid deacetylation,~proteolysis,~misfolded or incompletely synthesized protein catabolic process,~intracellular protein transport,~autophagy,~response to oxidative stress,~negative regulation of microtubule depolymerization,~protein localization,~macromolecule catabolic process,~cellular resp…
Hdac1	histone deacetylase 1	~negative regulation of transcription from RNA polymerase II promoter,~chromatin organization,~transcription,~regulation of transcription, DNA-dependent,~regulation of transcription from RNA polymerase II promoter,~protein amino acid deacetylation,~response to oxidative stress,~endoderm development,~positive regulation of cell proliferation,~negative regulation of cell proliferation,~negative reg…
Insig2	insulin induced gene 2	~skeletal system development,~neutral lipid metabolic process,~acylglycerol metabolic process,~triglyceride metabolic process,~glycerol ether metabolic process,~steroid biosynthetic process,~cholesterol biosynthetic process,~ER-nuclear signaling pathway,~response to sterol depletion,~sensory organ development,~steroid metabolic process,~cholesterol metabolic process,~lipid biosynthetic process,~r…
Irak1	interleukin-1 receptor-associated kinase 1	~MAPKKK cascade,~regulation of protein amino acid phosphorylation,~regulation of cytokine-mediated signaling pathway,~activation of innate immune response,~pattern recognition receptor signaling pathway,~toll-like receptor signaling pathway,~response to molecule of bacterial origin,~activation of immune response,~positive regulation of immune system process,~immune response-activating signal tran…
Kif22	kinesin family member 22	~DNA metabolic process,~DNA repair,~response to DNA damage stimulus,~microtubule-based process,~microtubule-based movement,~cellular response to stress,
lpin1	lipin 1	~cytoskeleton organization,~response to endogenous stimulus,~response to hormone stimulus,~response to organic substance,~actin filament-based process,~cell projection organization,~actin cytoskeleton organization,~regeneration,~organ regeneration,~ruffle organization,~actin cytoskeleton reorganization,~response to insulin stimulus,~cellular response to insulin stimulus,~cellular response to horm…
Kdm1	lysine (K)-specific demethylase 1	~negative regulation of transcription from RNA polymerase II promoter,~in utero embryonic development,~chromatin organization,~regulation of transcription, DNA-dependent,~regulation of transcription from RNA polymerase II promoter,~protein amino acid demethylation,~one-carbon metabolic process,~protein amino acid dealkylation,~cell proliferation,~embryonic development ending in birth or egg hatch…
Kdm3a	lysine (K)-specific demethylase 3A	~cellular aldehyde metabolic process,~chromatin organization,~transcription,~protein amino acid demethylation,~one-carbon metabolic process,~intracellular signaling cascade,~gamete generation,~spermatogenesis,~protein amino acid dealkylation,~response to endogenous stimulus,~response to hormone stimulus,~hormone-mediated signaling,~positive regulation of biosynthetic process,~response to organic …
MAP1B	microtubule-associated protein 1B	~microtubule cytoskeleton organization,~cell morphogenesis,~cell morphogenesis involved in differentiation,~regulation of cell growth,~microtubule bundle formation,~cytoskeleton organization,~microtubule-based process,~negative regulation of microtubule depolymerization,~axonogenesis,~synaptogenesis,~response to nutrient,~regulation of cell size,~response to wounding,~response to mechanical stimu…
Nr1h3	nuclear receptor subfamily 1, group H, member 3 (Liver X receptor alpha)	~transcription,~regulation of transcription, DNA-dependent,~regulation of transcription from RNA polymerase II promoter,~neutral lipid metabolic process,~acylglycerol metabolic process,~triglyceride metabolic process,~glycerol ether metabolic process,~cell surface receptor linked signal transduction,~enzyme linked receptor protein signaling pathway,~transmembrane receptor protein tyrosine kinase …
Nr2f2	nuclear receptor subfamily 2, group F, member 2 (COUP transcription factor 2)	~negative regulation of transcription from RNA polymerase II promoter,~blood vessel development,~neuron migration,~vasculature development,~lymph vessel development,~regionalization,~transcription,~regulation of transcription, DNA-dependent,~regulation of transcription from RNA polymerase II promoter,~cell motion,~pattern specification process,~muscle organ development,~skeletal muscle tissue dev…
Nr3c2	nuclear receptor subfamily 3, group C, member 2 (Mineralocorticoid receptor)	~transcription,~regulation of transcription, DNA-dependent,~cellular ion homeostasis,~cellular metal ion homeostasis,~cellular sodium ion homeostasis,~intracellular signaling cascade,~excretion,~cellular homeostasis,~cellular cation homeostasis,~cellular monovalent inorganic cation homeostasis,~steroid hormone receptor signaling pathway,~intracellular receptor-mediated signaling pathway,~corticos…
Pdgfra	platelet derived growth factor receptor, alpha polypeptide	~skeletal system development,~in utero embryonic development,~reproductive developmental process,~regulation of DNA replication,~protein amino acid phosphorylation,~phosphorus metabolic process,~phosphate metabolic process,~cell surface receptor linked signal transduction,~enzyme linked receptor protein signaling pathway,~transmembrane receptor protein tyrosine kinase signaling pathway,~sensory o…
Pdgfrb	platelet derived growth factor receptor, beta polypeptide	~polysaccharide biosynthetic process,~response to reactive oxygen species,~skeletal system development,~urogenital system development,~in utero embryonic development,~kidney development,~tissue homeostasis,~regulation of protein amino acid phosphorylation,~polysaccharide metabolic process,~aminoglycan metabolic process,~aminoglycan biosynthetic process,~glycosaminoglycan biosynthetic process,~pro…
Kcnma1	potassium large conductance calcium-activated channel, subfamily M, alpha member 1	~regulation of action potential,~response to hypoxia,~muscle system process,~circulatory system process,~renal system process,~vascular process in circulatory system,~protein complex assembly,~ion transport,~cation transport,~potassium ion transport,~cellular ion homeostasis,~cellular metal ion homeostasis,~cell volume homeostasis,~muscle contraction,~regulation of muscle contraction,~smooth musc…
Ptgs1	prostaglandin-endoperoxide synthase 1	~prostaglandin biosynthetic process,~circulatory system process,~fatty acid metabolic process,~fatty acid biosynthetic process,~unsaturated fatty acid biosynthetic process,~icosanoid metabolic process,~prostanoid metabolic process,~prostaglandin metabolic process,~regulation of muscle contraction,~regulation of smooth muscle contraction,~response to oxidative stress,~aging,~blood circulation,~reg…
Stk11	serine/threonine kinase 11	~cell morphogenesis,~cell morphogenesis involved in differentiation,~tissue homeostasis,~regulation of carbohydrate metabolic process,~regulation of gluconeogenesis,~protein complex assembly,~protein amino acid phosphorylation,~phosphorus metabolic process,~phosphate metabolic process,~cell cycle,~cell cycle arrest,~cell surface receptor linked signal transduction,~axonogenesis,~negative regulati…
sgk1	serum/glucocorticoid regulated kinase 1	~microtubule cytoskeleton organization,~cell morphogenesis,~regulation of cell growth,~regulation of sodium ion transport,~protein amino acid phosphorylation,~phosphorus metabolic process,~phosphate metabolic process,~cellular ion homeostasis,~cellular metal ion homeostasis,~cellular sodium ion homeostasis,~apoptosis,~response to DNA damage stimulus,~cytoskeleton organization,~microtubule-based p…
Stat5b	signal transducer and activator of transcription 5B	~allantoin metabolic process,~luteinization,~response to hypoxia,~cell activation,~leukocyte homeostasis,~natural killer cell differentiation,~regulation of cytokine production,~liver development,~regulation of leukocyte mediated cytotoxicity,~positive regulation of leukocyte mediated cytotoxicity,~response to molecule of bacterial origin,~lymphocyte homeostasis,~immune system development,~leukoc…
RGD1307983	similar to HSPC043 protein	~DNA metabolic process,~DNA repair,~response to DNA damage stimulus,~response to radiation,~response to abiotic stimulus,~response to ionizing radiation,~cellular response to stress,
Gpx4	glutathione peroxidase 4	~response to reactive oxygen species,~chromatin organization,~peptide metabolic process,~cellular amino acid derivative metabolic process,~coenzyme metabolic process,~glutathione metabolic process,~sulfur metabolic process,~oxygen and reactive oxygen species metabolic process,~response to oxidative stress,~gamete generation,~spermatogenesis,~aging,~response to endogenous stimulus,~response to hor…
Pdcd6ip	programmed cell death 6 interacting protein	~apoptosis,~induction of apoptosis,~response to DNA damage stimulus,~cell cycle,~intracellular signaling cascade,~protein localization,~cell death,~induction of apoptosis by extracellular signals,~induction of apoptosis by intracellular signals,~DNA damage response, signal transduction resulting in induction of apoptosis,~regulation of cell death,~positive regulation of cell death,~programmed cel…
Hsp90ab1	heat shock protein 90kDa alpha (cytosolic), class B member 1	~placenta development,~regulation of cytokine-mediated signaling pathway,~protein folding,~response to unfolded protein,~regulation of catabolic process,~negative regulation of catabolic process,~response to organic substance,~negative regulation of macromolecule metabolic process,~regulation of proteolysis,~regulation of cellular catabolic process,~negative regulation of cellular catabolic proce…
Sod2	superoxide dismutase 2, mitochondrial	~response to reactive oxygen species,~response to superoxide,~response to oxygen radical,~age-dependent response to oxidative stress,~age-dependent response to reactive oxygen species,~response to hypoxia,~release of cytochrome c from mitochondria,~liver development,~neurological system process involved in regulation of systemic arterial blood pressure,~immune system development,~circulatory syst…
Trip13	thyroid hormone receptor interactor 13	~pachytene,~M phase,~oocyte maturation,~reproductive developmental process,~DNA metabolic process,~DNA repair,~double-strand break repair,~DNA recombination,~response to DNA damage stimulus,~cell cycle,~meiosis,~meiosis I,~meiotic prophase I,~reciprocal meiotic recombination,~male meiosis,~male meiosis I,~female meiosis,~female meiosis I,~gamete generation,~germ cell development,~spermatogenesis,…
Tlr4	toll-like receptor 4	~response to hypoxia,~microglial cell activation,~cell activation,~cytokine production,~regulation of cytokine production,~positive regulation of cytokine production,~regulation of protein amino acid phosphorylation,~positive regulation of protein amino acid phosphorylation,~activation of innate immune response,~pattern recognition receptor signaling pathway,~toll-like receptor signaling pathway,…
Tgfb3	transforming growth factor, beta 3	~protein import into nucleus, translocation,~MAPKKK cascade,~activation of MAPK activity,~skeletal system development,~ossification,~response to hypoxia,~in utero embryonic development,~reproductive developmental process,~detection of oxygen,~regulation of DNA replication,~regulation of transcription, DNA-dependent,~regulation of transcription from RNA polymerase II promoter,~protein amino acid p…
Uqcrh	ubiquinol-cytochrome c reductase hinge protein	~generation of precursor metabolites and energy,~oxidative phosphorylation,~mitochondrial electron transport, ubiquinol to cytochrome c,~protein complex assembly,~phosphorus metabolic process,~phosphate metabolic process,~energy derivation by oxidation of organic compounds,~phosphorylation,~electron transport chain,~respiratory electron transport chain,~ATP synthesis coupled electron transport,~m…
Usp1	ubiquitin specific peptidase 1	~DNA metabolic process,~DNA repair,~regulation of DNA repair,~proteolysis,~ubiquitin-dependent protein catabolic process,~response to DNA damage stimulus,~macromolecule catabolic process,~response to radiation,~response to UV,~response to light stimulus,~response to abiotic stimulus,~protein deubiquitination,~modification-dependent protein catabolic process,~protein catabolic process,~cellular re…
Uhrf1	ubiquitin-like with PHD and ring finger domains 1	~DNA metabolic process,~DNA repair,~transcription,~proteolysis,~response to DNA damage stimulus,~cell cycle,~macromolecule catabolic process,~modification-dependent protein catabolic process,~protein catabolic process,~cellular response to stress,~modification-dependent macromolecule catabolic process,~cellular protein catabolic process,~cellular macromolecule catabolic process,~regulation of tra…
